# Supplementary material for: Engineering of a fluorescent chemogenetic reporter with tunable color for advanced live-cell imaging
Source: Nat Commun. 2021 Nov 30;12:6989. doi: 10.1038/s41467-021-27334-0 (PMC8633346; doi:10.1038/s41467-021-27334-0)
Supplement: Supplementary file 13 — Source data file [file 41467_2021_27334_MOESM13_ESM.xlsx]

## Sheet: Figure 1a
Figure 1a
		λabs (max)	λem (max)	φ	ε (mM-1.cm-1)	KD (μM)
	HBO-3,5DM	411	483	0.23	6	2.4
	HBO-3M	392	473	0.076	14	0.43
	HBT-3,5DOM	449	532	0.27	60	0.2
	HBT-3,5DM	433	499	0.1	33	0.17
	HBP-3,5DOM	487	554	0.33	37	1.9
	HBP-3,5DM	465	520	0.27	37	0.15
	HBP-3M	447	503	0.1	35	0.22
	HBR-3,5DOM	520	600	0.35	44	0.06
	HBR-3,5DM	501	561	0.44	49	0.01
	HMBR	481	542	0.23	54	0.01
	HBRAA-3,5DM	524	578	0.22	58	1.8
	HBRAA-3E	506	558	0.05	53	0.05
	HBRAA-3M	502	554	0.08	64	0.23
	HBIR-3,5DOM	562	616	0.1	40	0.04
	HBIR-3,5DM	536	578	0.015	25	0.07
	HBIR-3M	514	567	0.003	12	0.005

## Sheet: Figure 1b
Figure 1b
	Normalized absorbance ( + pFAST)																			Normalized fluorescence ( + pFAST)
Wavelength (nm)	HBO-3,5DM	HBO-3M	HBT-3,5DOM	HBT-3,5DM	HBP-3,5DOM	HBP-3,5DM	HBP-3M	HBR-3,5DOM	HBR-3,5DM	HMBR	Wavelength (nm)	HBRAA-3,5DM	HBRAA-3E	HBRAA-3M	HBIR-3,5DOM	HBIR-3,5DM	HBIR-3M		Wavelength (nm)	HBO-3,5DM	HBO-3M	HBT-3,5DOM	HBT-3,5DM	HBP-3,5DOM	HBP-3,5DM	HBP-3M	HBR-3,5DOM	HBR-3,5DM	HMBR	Wavelength (nm)	HBRAA-3,5DM	HBRAA-3E	HBRAA-3M	HBIR-3,5DOM	HBIR-3,5DM	HBIR-3M
320	0.607949	0.31372		0.172094															400
321	0.61367	0.306817		0.176822															401
322	0.62871	0.318534		0.169877															402
323	0.640455	0.329187		0.169628															403
324	0.637681	0.327795		0.166829															404
325	0.643973	0.340547		0.166953															405
326	0.652522	0.35448		0.165001															406
327	0.66229	0.363843		0.160008															407
328	0.65895	0.376439		0.156501															408
329	0.670645	0.391738		0.15493															409
330	0.684286	0.392778		0.155972			0.0290537												410
331	0.694268	0.415783		0.152683			0.029715												411
332	0.712059	0.431223		0.151337			0.0267314												412
333	0.70223	0.445126		0.150645			0.0279715												413		0.0124315
334	0.711855	0.460524		0.149611			0.0340961												414		0.0134284
335	0.73145	0.473068		0.155824			0.0347887												415		0.0160713
336	0.741123	0.494659		0.157084			0.0348258												416		0.0176804
337	0.761034	0.512661		0.158476			0.037907												417		0.0194361
338	0.767199	0.524828		0.160452			0.0394666												418		0.0225675
339	0.790665	0.539008		0.159021			0.0435298												419		0.0239568
340	0.786819	0.556398		0.159697		0.040148	0.0455079												420		0.0270618
341	0.807667	0.571315		0.166743	0.050639	0.037375	0.0502962												421		0.0333177
342	0.820476	0.586563		0.165242	0.04851	0.03836	0.0500632												422		0.0394022
343	0.838872	0.600455	0.101012	0.166875	0.042448	0.040582	0.0558536												423		0.0429714
344	0.863549	0.625618	0.109074	0.169768	0.045475	0.040767	0.052966												424		0.0486325
345	0.859191	0.632012	0.10883	0.176161	0.044904	0.046488	0.0534766												425		0.0583061
346	0.871758	0.657557	0.10939	0.170857	0.036938	0.047688	0.0616139												426		0.0641046
347	0.8928	0.672188	0.110115	0.179054	0.036287	0.042167	0.0583073												427		0.0756596
348	0.90079	0.668066	0.111197	0.182219	0.039005	0.045843	0.0605156												428		0.0857646
349	0.882989	0.699525	0.077473	0.172794	0.061333	0.049748	0.0641286												429		0.0987353
350	0.880983	0.704554	0.082696	0.184117	0.062609	0.049432	0.0555157												430		0.113673
351	0.899907	0.727979	0.080651	0.184708	0.058128	0.047728	0.0804853												431		0.126204
352	0.919833	0.729831	0.08772	0.188402	0.053366	0.051053	0.0689302												432		0.144991
353	0.935973	0.742715	0.089599	0.193309	0.059785	0.051472	0.0789217												433		0.163053
354	0.935174	0.759933	0.090441	0.197555	0.060991	0.064802	0.0708703												434		0.185151
355	0.933853	0.757402	0.093468	0.203403	0.062739	0.061041	0.0776158												435		0.205508
356	0.959227	0.772209	0.096774	0.209111	0.054692	0.065468	0.0748062												436		0.231988
357	0.954797	0.776289	0.097031	0.207548	0.054208	0.061454	0.0918837												437		0.257548
358	0.970327	0.779361	0.098606	0.214291	0.045269	0.057743	0.0895035												438	0.0496738	0.281037
359	0.983875	0.781505	0.105064	0.221368	0.056981	0.061253	0.0936813												439	0.059037	0.308878
360	0.977292	0.790591	0.107061	0.224517	0.05835	0.061688	0.0991881												440	0.0683588	0.33573
361	0.980501	0.796212	0.109662	0.23105	0.053991	0.067303	0.0995788												441	0.0798357	0.367798
362	0.983829	0.797181	0.113625	0.2378	0.057669	0.061567	0.0973158												442	0.0942371	0.395392
363	0.993791	0.793826	0.116984	0.242311	0.059038	0.066362	0.104301												443	0.108948	0.430856
364	0.99845	0.798276	0.121938	0.248377	0.05368	0.066689	0.109665												444	0.124617	0.465164
365	0.98686	0.798833	0.126418	0.253338	0.051916	0.066953	0.104804												445	0.141977	0.491565
366	0.994089	0.802372	0.127387	0.256721	0.052003	0.068963	0.115344												446	0.161805	0.525489		0.00988689
367	1	0.809139	0.134716	0.266263	0.051111	0.069641	0.118055												447	0.185855	0.565895		0.012607
368	0.984768	0.81213	0.137602	0.272889	0.052879	0.073274	0.119161												448	0.210483	0.599376		0.0143187
369	0.98503	0.819687	0.142475	0.279997	0.047566	0.07256	0.122157												449	0.232552	0.628731		0.0150792
370	0.962612	0.826635	0.147999	0.284368	0.056883	0.074134	0.125186												450	0.262873	0.663223		0.0190931
371	0.959146	0.83311	0.154397	0.29566	0.050756	0.074776	0.133456												451	0.286808	0.691079		0.0212629
372	0.945101	0.838864	0.158162	0.299595	0.054474	0.075886	0.138955												452	0.321329	0.725878		0.0256916
373	0.922137	0.851655	0.165649	0.311462	0.053516	0.07871	0.146064		0.018409	0.000974									453	0.35572	0.754342		0.029284
374	0.911211	0.859078	0.171544	0.320483	0.055504	0.080419	0.153775		0.016591	0.001332									454	0.389649	0.787243		0.0343911
375	0.901236	0.869605	0.176683	0.32798	0.055688	0.079487	0.158133	0.061357	0.015573	0.001331									455	0.419204	0.807758		0.0404864
376	0.885123	0.87701	0.180843	0.335773	0.058658	0.08063	0.16547	0.058011	0.014984	0.003157									456	0.454539	0.83049		0.0487659
377	0.859701	0.88133	0.189121	0.347321	0.060644	0.080684	0.169263	0.053914	0.016012	0.00555									457	0.487598	0.862106		0.054381
378	0.848488	0.893976	0.194119	0.356428	0.060293	0.084272	0.178689	0.053013	0.016405	0.008683									458	0.52605	0.882875		0.0628672			0.0404994
379	0.842522	0.905163	0.20281	0.365574	0.061645	0.086748	0.181995	0.050964	0.016295	0.010776									459	0.560258	0.891857		0.0725892			0.0463716
380	0.8414	0.920131	0.208744	0.375909	0.060788	0.089433	0.190227	0.04927	0.016224	0.011818									460	0.592341	0.915336		0.0842967			0.0536214
381	0.835889	0.927131	0.215559	0.38661	0.06527	0.093589	0.197491	0.047525	0.016682	0.014663									461	0.629937	0.934565		0.0973438			0.06237
382	0.833627	0.937073	0.2232	0.396315	0.064001	0.095116	0.203817	0.045745	0.016342	0.018329									462	0.663387	0.946269		0.113254			0.071843
383	0.825888	0.946544	0.230715	0.408082	0.06838	0.100344	0.215431	0.045635	0.017939	0.020968									463	0.695498	0.956317		0.128816		0	0.0810288
384	0.832153	0.955914	0.238181	0.417087	0.066907	0.105964	0.222093	0.047067	0.018613	0.023137									464	0.729405	0.975099		0.146647		0.00136233	0.0932378
385	0.839111	0.965129	0.24501	0.427065	0.068323	0.108598	0.23002	0.046101	0.019212	0.027338									465	0.758725	0.973758		0.165535		0.00369804	0.107926
386	0.843386	0.969766	0.253357	0.439772	0.070437	0.115671	0.241799	0.046134	0.020903	0.02957									466	0.788356	0.990179		0.186944		0.00599431	0.122912
387	0.846953	0.973455	0.261351	0.450777	0.075065	0.116336	0.247607	0.045024	0.021344	0.033236									467	0.817038	0.995079		0.208309		0.00895769	0.141103
388	0.850089	0.982286	0.272642	0.465288	0.075345	0.121496	0.261132	0.04542	0.022592	0.034479									468	0.833863	0.996656		0.235119		0.0123027	0.156666
389	0.859008	0.98963	0.28154	0.482802	0.081313	0.12861	0.268747	0.046588	0.024273	0.038949									469	0.864314	0.997216		0.260841		0.0154789	0.178377
390	0.864991	0.991569	0.292055	0.49484	0.081652	0.132102	0.279793	0.047579	0.02566	0.043062									470	0.886607	0.999014		0.288543		0.0203792	0.199785
391	0.872446	0.995118	0.301149	0.506031	0.084578	0.14041	0.286802	0.047593	0.026835	0.04558									471	0.908677	1		0.318592		0.0250678	0.225878
392	0.8799	1	0.31279	0.520496	0.086852	0.147616	0.302982	0.048979	0.028028	0.050379									472	0.921148	0.995627		0.347115		0.0308168	0.251012
393	0.886974	0.998449	0.324354	0.536609	0.089323	0.151369	0.31095	0.049468	0.030567	0.054726									473	0.941222	0.989806		0.382317		0.0369623	0.277517
394	0.89713	0.996505	0.333667	0.549107	0.092301	0.159155	0.322344	0.050856	0.032315	0.05823									474	0.957773	0.992978		0.410952		0.0447206	0.305438
395	0.893881	0.99699	0.3468	0.564311	0.093751	0.165153	0.333499	0.051852	0.034177	0.062592									475	0.968854	0.995771		0.451647		0.0529568	0.333022
396	0.90753	0.996436	0.358123	0.577096	0.098138	0.171416	0.348246	0.053248	0.035582	0.067964									476	0.972698	0.980188	0.000894461	0.484158		0.0618417	0.367603
397	0.91181	0.994024	0.370777	0.592525	0.101249	0.179153	0.356933	0.054018	0.037644	0.071008									477	0.983621	0.979367	0.00310703	0.521528		0.0718753	0.397763
398	0.925879	0.990894	0.381946	0.607394	0.104949	0.186605	0.368015	0.055638	0.039733	0.078352									478	0.989628	0.973592	0.00517543	0.557233		0.0842772	0.435412
399	0.938316	0.987724	0.395297	0.622435	0.107668	0.193411	0.380906	0.056374	0.042228	0.082179									479	0.997741	0.961212	0.00763468	0.589505		0.0964046	0.467989
400	0.942171	0.986843	0.407693	0.637156	0.111648	0.198002	0.395469	0.058378	0.043913	0.088283	400	0.031487	0.060295	0.045372		0.143871	0.125743		480	0.996192	0.958387	0.0106799	0.631641		0.111563	0.505847
401	0.950653	0.982507	0.420827	0.651084	0.115012	0.205684	0.405336	0.061015	0.047143	0.093435	402	0.033567	0.063876	0.047878		0.131137	0.125712		481	1	0.942067	0.0143594	0.660876		0.128728	0.537878				496.118				0.0122022	0.0116903	0.0141311
402	0.959749	0.973062	0.434171	0.667307	0.122456	0.217152	0.420546	0.059867	0.048608	0.097698	404	0.035536	0.067828	0.051758		0.124262	0.129483		482	0.995574	0.930799	0.0178759	0.694598		0.145606	0.576266				496.603				0.0127623	0.013766	0.0123069
403	0.965381	0.966756	0.447976	0.683685	0.124835	0.226412	0.434223	0.062478	0.051431	0.105041	406	0.038311	0.07184	0.055053		0.120872	0.134746		483	0.99661	0.922071	0.0222091	0.731393		0.16497	0.612629				497.088				0.00984862	0.0137476	0.0149884
404	0.966833	0.954636	0.46281	0.699013	0.129559	0.237081	0.446442	0.063872	0.054678	0.110284	408	0.039956	0.075282	0.058137		0.121013	0.14118		484	0.99094	0.913737	0.0279122	0.76494		0.185909	0.645592				497.573				0.0194085	0.0149438	0.0119913
405	0.969349	0.9434	0.476429	0.715018	0.134383	0.245654	0.4635	0.065659	0.057218	0.117201	410	0.040494	0.077906	0.060672		0.120733	0.145838		485	0.987438	0.898606	0.0333547	0.794246		0.20748	0.67997				498.057				0.0110068	0.0116551	0.00959217
406	0.975163	0.93103	0.491406	0.730276	0.140079	0.25749	0.478178	0.067378	0.061162	0.122594	412	0.041371	0.08173	0.063206		0.122603	0.1515		486	0.981799	0.889746	0.0395334	0.823676		0.232974	0.717631				498.542				0.0153343	0.0146271	0.0125756
407	0.97944	0.920339	0.504646	0.744002	0.143406	0.265908	0.49063	0.069375	0.064061	0.12981	414	0.044471	0.086973	0.068198		0.124308	0.157524		487	0.977419	0.87565	0.047617	0.852873		0.257114	0.749733				499.026				0.0158949	0.0125233	0.0125613
408	0.982082	0.902954	0.520062	0.760287	0.148375	0.276298	0.506455	0.072032	0.06779	0.136394	416	0.045341	0.09296	0.073613		0.126354	0.166446		488	0.963426	0.860452	0.0552176	0.875917	0	0.285613	0.780794				499.511				0.0144314	0.00923152	0.00537651
409	0.982663	0.883346	0.534072	0.774612	0.154857	0.286	0.520578	0.072975	0.069942	0.143689	418	0.047429	0.099402	0.078879		0.131055	0.174365		489	0.9541	0.848918	0.0653448	0.89638	0.000539519	0.313063	0.810502				499.995				0.0198898	0.00892228	0.0128274
410	0.986249	0.866923	0.54949	0.79057	0.160977	0.297201	0.537482	0.076255	0.074026	0.15068	420	0.049706	0.105923	0.085322		0.135473	0.182466		490	0.943358	0.831039	0.0753058	0.923452	0.0011734	0.342823	0.836474				500.479				0.0150069	0.012208	0.00836246
411	0.989163	0.846944	0.562198	0.800757	0.166521	0.309066	0.551945	0.07723	0.077307	0.158318	422	0.051635	0.112875	0.091476		0.13869	0.191256		491	0.93921	0.81685	0.0877011	0.937368	0.0014364	0.375843	0.871044				500.964				0.00866808	0.0122224	0.0137546
412	0.986892	0.824746	0.578422	0.817275	0.172451	0.319089	0.564811	0.077409	0.07936	0.164343	424	0.053153	0.12042	0.098446	0.04023	0.143243	0.198393		492	0.927172	0.805473	0.100357	0.957727	0.00181225	0.406212	0.894107				501.448				0.014424	0.0142866	0.0125388
413	0.983262	0.803538	0.594502	0.831639	0.178688	0.330826	0.583749	0.082861	0.083679	0.172387	426	0.056135	0.129626	0.106536	0.041558	0.147691	0.205949		493	0.915788	0.78366	0.114088	0.971199	0.002471	0.436678	0.913917				501.932				0.0198692	0.0151522	0.0077481
414	0.978081	0.780057	0.610039	0.847815	0.184613	0.341772	0.597855	0.08604	0.089811	0.183109	428	0.058863	0.139328	0.115422	0.04545	0.153072	0.214448		494	0.896058	0.765156	0.130982	0.978748	0.00249899	0.470685	0.934863				502.416				0.0155341	0.0157305	0.0104196
415	0.979096	0.753341	0.626093	0.861199	0.193661	0.355243	0.614948	0.088109	0.0944	0.191456	430	0.061567	0.149437	0.124673	0.048804	0.157706	0.224199		495	0.890587	0.755486	0.148373	0.991164	0.00307543	0.503362	0.948855				502.899				0.013796	0.0163097	0.010113
416	0.971288	0.731233	0.642056	0.874801	0.201335	0.365705	0.630004	0.091482	0.099628	0.200786	432	0.065007	0.160424	0.13489	0.051784	0.162816	0.23436		496	0.869635	0.737442	0.1665	0.998237	0.00381664	0.539194	0.968972				503.383				0.0189757	0.0133487	0.00922369
417	0.972826	0.703271	0.657462	0.888154	0.209077	0.376636	0.646588	0.093228	0.103296	0.208773	434	0.067845	0.172182	0.145613	0.05619	0.168059	0.246093		497	0.856899	0.722549	0.185561	1	0.00445383	0.570472	0.975319				503.867				0.0215772	0.0148414	0.00863417
418	0.959074	0.676543	0.672968	0.899337	0.215224	0.391381	0.663386	0.097262	0.108047	0.218914	436	0.073254	0.185714	0.15804	0.061672	0.174333	0.259545		498	0.845925	0.703506	0.206283	0.9977	0.005151	0.603039	0.979546				504.35				0.0253079	0.0201769	0.0119048
419	0.951335	0.648445	0.688287	0.911367	0.221965	0.405522	0.68025	0.099162	0.112573	0.227597	438	0.078781	0.199665	0.1707	0.065177	0.180771	0.271541		499	0.832317	0.694625	0.23028	0.996161	0.00601318	0.639828	0.99343				504.834				0.0218403	0.0103773	0.0202229
420	0.944265	0.619555	0.703016	0.921415	0.227579	0.418939	0.69528	0.102928	0.118045	0.238752	440	0.083083	0.213568	0.182409	0.072297	0.184792	0.287643		500	0.820816	0.678264	0.254382	0.995279	0.00783053	0.670088	0.998979				505.317				0.0180849	0.0165858	0.0115859
421	0.936199	0.590023	0.719302	0.932419	0.238455	0.432278	0.710222	0.106196	0.123156	0.248533	442	0.08944	0.229028	0.196216	0.07777	0.191327	0.302413		501	0.799274	0.65408	0.281924	0.994489	0.00922679	0.699703	1		0	0.0590013	505.8				0.0243697	0.0133112	0.0151318
422	0.921581	0.561079	0.73314	0.941215	0.246995	0.444284	0.72705	0.109902	0.129386	0.258734	444	0.096233	0.246785	0.211319	0.083538	0.197606	0.318413		502	0.785036	0.635297	0.310368	0.993602	0.0114119	0.726734	0.993825		0.00166422	0.0674058	506.283				0.0200489	0.0130022	0.00978128
423	0.908805	0.532117	0.74836	0.950049	0.255574	0.458519	0.742709	0.111928	0.134634	0.268916	446	0.104575	0.265251	0.228548	0.088699	0.205645	0.333664		503	0.770992	0.632545	0.335949	0.983263	0.0129477	0.76123	0.991087		0.00303301	0.0782245	506.766				0.0148809	0.0174201	0.0142153
424	0.893687	0.502112	0.762728	0.959506	0.265157	0.473869	0.759452	0.115889	0.140324	0.280292	448	0.112285	0.284214	0.246488	0.094308	0.215164	0.351203		504	0.753536	0.611863	0.366665	0.967179	0.0158571	0.791141	0.981927		0.00507714	0.0912556	507.249				0.0285929	0.0185854	0.0144992
425	0.878532	0.473741	0.777541	0.967042	0.272152	0.489626	0.775472	0.11925	0.146009	0.290162	450	0.121544	0.303474	0.263471	0.099926	0.221425	0.367066		505	0.745662	0.59287	0.397462	0.962412	0.0181132	0.81644	0.969481		0.00631691	0.103226	507.732				0.0297114	0.013264	0.012713
426	0.864277	0.443989	0.791804	0.973465	0.282681	0.503281	0.79147	0.123165	0.152888	0.302862	452	0.131982	0.325115	0.282911	0.105918	0.229692	0.383418		506	0.727922	0.579552	0.430043	0.960349	0.0222222	0.842885	0.958604		0.00867165	0.118778	508.215				0.0245458	0.0235582	0.0174269
427	0.841704	0.414464	0.805572	0.980573	0.292791	0.519096	0.805249	0.127407	0.158873	0.313712	454	0.143717	0.348975	0.304442	0.11501	0.239228	0.404241		507	0.709111	0.561652	0.46069	0.939981	0.0250677	0.865023	0.947341		0.0114305	0.134878	508.697				0.0259454	0.0161791	0.0138678
428	0.823494	0.387557	0.819669	0.984602	0.302655	0.535493	0.821555	0.131717	0.165943	0.325711	456	0.155886	0.372847	0.326452	0.121731	0.248652	0.421999		508	0.694985	0.544995	0.494338	0.935716	0.0300914	0.885834	0.934279		0.013506	0.15117	509.18				0.0304666	0.0229144	0.0141439
429	0.802247	0.361124	0.833098	0.989945	0.313036	0.550667	0.834114	0.136568	0.173455	0.338116	458	0.167494	0.396592	0.348525	0.129041	0.257966	0.441113		509	0.678835	0.528657	0.527482	0.914906	0.0347728	0.907147	0.91443		0.0170475	0.171059	509.662	0.00113478	0.020872	0.0244768	0.0360963	0.0228732	0.0161775
430	0.778123	0.336614	0.845454	0.992628	0.325831	0.566308	0.848636	0.14073	0.180495	0.350002	460	0.181949	0.423797	0.374161	0.136938	0.268089	0.462994		510	0.663372	0.510081	0.55757	0.906877	0.0389699	0.926852	0.899002		0.020239	0.193587	510.145	0.00111364	0.024627	0.02584	0.0275319	0.0275274	0.0164491
431	0.7624	0.311216	0.858058	0.996773	0.335645	0.580992	0.861406	0.146851	0.189111	0.363933	462	0.198792	0.451468	0.400748	0.147096	0.27779	0.485637		511	0.651726	0.502899	0.591338	0.885478	0.0452347	0.942527	0.880688		0.0246638	0.215498	510.627	0.000985956	0.0225649	0.0249569	0.0272383	0.0254684	0.0167368
432	0.736908	0.28457	0.871402	0.998888	0.345798	0.59834	0.874046	0.15045	0.196007	0.376257	464	0.214417	0.480389	0.42751	0.15578	0.289785	0.508298		512	0.631819	0.486985	0.625164	0.877364	0.0520003	0.96007	0.86004		0.0293087	0.237386	511.109	0.000221809	0.0235883	0.0276498	0.0309257	0.0190274	0.0252511
433	0.709348	0.261921	0.883746	1	0.360003	0.614457	0.886713	0.155795	0.204254	0.388888	466	0.233023	0.509266	0.456498	0.164694	0.301479	0.531951		513	0.611835	0.470159	0.657159	0.860467	0.0604818	0.969106	0.83991	0	0.0344221	0.262174	511.591	0.0016131	0.0238663	0.0293075	0.0363549	0.0199267	0.0111693
434	0.673982	0.239636	0.894414	0.999168	0.369073	0.630878	0.901436	0.161197	0.212032	0.401974	468	0.251779	0.538641	0.485218	0.17329	0.314862	0.55577		514	0.599421	0.455848	0.688931	0.850214	0.0687199	0.978542	0.818238	0.00024406	0.0406742	0.290158	512.073	0.000305946	0.026118	0.0316526	0.0397838	0.0181779	0.0132337
435	0.648017	0.220356	0.905794	0.999106	0.384301	0.647558	0.912344	0.167377	0.220237	0.415402	470	0.272188	0.570543	0.516289	0.184629	0.329065	0.581945		515	0.585814	0.441484	0.715376	0.830938	0.0775249	0.987394	0.802216	0.0012434	0.0473085	0.317197	512.555	0.000513611	0.0251221	0.0294377	0.0289131	0.0271988	0.0170142
436	0.622544	0.206556	0.916748	0.997675	0.39231	0.664666	0.922255	0.172843	0.229184	0.428436	472	0.293514	0.601324	0.546283	0.19548	0.343081	0.608339		516	0.565687	0.42833	0.746987	0.818946	0.0871188	0.993526	0.782541	0.00126641	0.0550896	0.346179	513.037	0.000264498	0.0286384	0.0324412	0.0288428	0.0160462	0.0125833
437	0.592847	0.189552	0.926955	0.994891	0.404497	0.67936	0.935212	0.177719	0.236912	0.442541	474	0.315291	0.63225	0.577045	0.206439	0.358566	0.632981		517	0.549579	0.417158	0.776265	0.799572	0.0994484	0.999887	0.759713	0.00268638	0.0611529	0.377153	513.519	0.00203438	0.028635	0.0343126	0.0409367	0.0206812	0.0233735
438	0.563954	0.175506	0.936574	0.989906	0.419256	0.694153	0.945551	0.185054	0.246466	0.456412	476	0.340967	0.668042	0.61187	0.217658	0.377314	0.660625		518	0.534355	0.40613	0.802017	0.784329	0.111629	1	0.737571	0.00345633	0.0716866	0.405661	514	0.000794515	0.0300087	0.0369191	0.0324152	0.0194849	0.0172104
439	0.538076	0.159134	0.945934	0.984275	0.432737	0.709653	0.953048	0.191284	0.25505	0.470766	478	0.368405	0.704823	0.648757	0.232309	0.397083	0.69003		519	0.517866	0.388201	0.830176	0.765879	0.126241	0.999533	0.718385	0.00416741	0.0821817	0.436498	514.482	0.000752702	0.0300971	0.0375009	0.037742	0.0174359	0.0206951
440	0.506611	0.14557	0.95567	0.978489	0.443546	0.726008	0.963506	0.197778	0.266244	0.486635	480	0.395401	0.738791	0.68337	0.246346	0.418618	0.718069		520	0.508811	0.381017	0.851778	0.749003	0.142257	0.998646	0.702545	0.00495332	0.0929214	0.470945	514.963	0.00171073	0.0317398	0.0391508	0.0396833	0.0232301	0.0128154
441	0.481945	0.132409	0.962226	0.968838	0.456559	0.742973	0.97071	0.204545	0.274551	0.500713	482	0.421835	0.771796	0.716519	0.259392	0.436465	0.742191		521	0.490719	0.365539	0.874485	0.731071	0.157215	0.998819	0.678886	0.00584114	0.104131	0.506096	515.444	0.00130903	0.0353635	0.0447154	0.0399447	0.0220575	0.0174667
442	0.453789	0.120807	0.969819	0.959172	0.469269	0.760181	0.978766	0.211861	0.285204	0.515733	484	0.44963	0.803922	0.750069	0.275265	0.455668	0.765672		522	0.478314	0.354184	0.892173	0.720916	0.17693	0.994136	0.657621	0.00728144	0.117316	0.536908	515.926	0	0.0380887	0.0486326	0.0463923	0.0313299	0.0174583
443	0.424842	0.112705	0.976924	0.950275	0.483948	0.772223	0.983445	0.218287	0.29378	0.530571	486	0.478808	0.837182	0.783731	0.290102	0.477892	0.790967		523	0.464266	0.341181	0.912228	0.70413	0.19444	0.991408	0.640811	0.00715891	0.130868	0.569818	516.407	0.00122412	0.0391691	0.0506621	0.0410057	0.0188355	0.0183114
444	0.406879	0.102649	0.982893	0.936914	0.497454	0.787742	0.990586	0.225095	0.30432	0.545804	488	0.510715	0.869611	0.819295	0.306556	0.502351	0.814835		524	0.44864	0.332542	0.929568	0.690543	0.21741	0.982409	0.618115	0.00837057	0.145846	0.600215	516.888	0.0024437	0.0370829	0.0548522	0.044323	0.0280748	0.0203217
445	0.380534	0.0925684	0.988169	0.922449	0.51197	0.802932	0.993336	0.232128	0.315113	0.561112	490	0.541158	0.899634	0.852063	0.323359	0.525803	0.836557		525	0.427488	0.316538	0.944489	0.67947	0.237715	0.97115	0.597976	0.00942762	0.163523	0.633962	517.369	0.00178367	0.0446066	0.0578622	0.0398453	0.0246083	0.0174233
446	0.356296	0.0853243	0.991865	0.906709	0.526952	0.816966	0.997114	0.239827	0.325551	0.576669	492	0.57202	0.925827	0.882072	0.339914	0.546578	0.856867		526	0.414047	0.309926	0.959207	0.654446	0.264901	0.959577	0.579876	0.0116736	0.181909	0.669098	517.849	0.00164408	0.0480466	0.0613155	0.0435243	0.0240465	0.0188887
447	0.332753	0.0793691	0.995604	0.891428	0.538494	0.832079	1	0.247101	0.335898	0.591653	494	0.60433	0.950226	0.910144	0.35731	0.569811	0.878278		527	0.403967	0.295335	0.969647	0.639429	0.29019	0.9516	0.55922	0.0117982	0.202262	0.697596	518.33	0.00156223	0.0502308	0.0643336	0.0501959	0.0303793	0.0246674
448	0.306138	0.0743128	0.997841	0.872413	0.553505	0.846884	0.999732	0.255474	0.348454	0.607379	496	0.639913	0.970862	0.937343	0.375318	0.594725	0.895175		528	0.396658	0.291915	0.978358	0.626056	0.318119	0.940522	0.541973	0.0133505	0.223462	0.733826	518.811	0.00176683	0.0522301	0.0687831	0.0433663	0.0262685	0.028375
449	0.290172	0.0679561	1	0.853329	0.566172	0.859988	0.998106	0.262787	0.358738	0.62232	498	0.672982	0.985807	0.959522	0.394679	0.619494	0.914582		529	0.378406	0.278874	0.987711	0.606705	0.347698	0.928787	0.524477	0.0139515	0.244369	0.759554	519.291	0.00090677	0.0556634	0.0731474	0.0503055	0.0224911	0.015618
450	0.270173	0.0641336	0.999673	0.830644	0.579601	0.87235	0.995749	0.269762	0.370102	0.638543	500	0.707213	0.996327	0.977666	0.413382	0.643841	0.929776		530	0.365171	0.267299	0.996553	0.595129	0.377131	0.90985	0.507451	0.0165003	0.269262	0.795302	519.772	0.00309743	0.0605087	0.0770392	0.042746	0.0253664	0.0216847
451	0.246547	0.0604322	0.999216	0.807904	0.594223	0.887435	0.991517	0.279734	0.382892	0.654583	502	0.743872	1	0.99115	0.434845	0.670142	0.945354		531	0.356952	0.257892	0.997649	0.576617	0.409788	0.899809	0.486066	0.0175912	0.298102	0.826139	520.252	0.00335483	0.0641913	0.0815421	0.0452265	0.0253474	0.0210906
452	0.232844	0.0577105	0.997821	0.784745	0.609395	0.900278	0.986484	0.288347	0.395536	0.670803	504	0.778395	0.996964	0.998648	0.454446	0.694536	0.958962		532	0.337558	0.244374	1	0.557327	0.443394	0.879247	0.472156	0.0194406	0.325301	0.848675	520.732	0.00462551	0.0674229	0.0908896	0.0446172	0.028771	0.024241
453	0.21232	0.0524025	0.995172	0.760925	0.623896	0.911874	0.976543	0.296761	0.406899	0.685831	506	0.813536	0.986073	1	0.476781	0.720336	0.975528		533	0.329667	0.239917	0.996534	0.536109	0.473334	0.869184	0.456644	0.021035	0.351915	0.87243	521.212	0.00409627	0.0713072	0.0959957	0.0493071	0.0221309	0.0204684
454	0.194729	0.0486648	0.991122	0.734545	0.638691	0.924932	0.966691	0.30549	0.420372	0.70178	508	0.84666	0.968638	0.99379	0.497621	0.745425	0.986353		534	0.319933	0.230627	0.997694	0.525052	0.510454	0.854105	0.440314	0.0236468	0.380131	0.895919	521.693	0.00434968	0.0738951	0.102612	0.0512119	0.0304391	0.0218905
455	0.178394	0.0465743	0.986037	0.706051	0.655529	0.93619	0.954289	0.314552	0.43357	0.716823	510	0.878693	0.944396	0.981222	0.519115	0.769913	0.99426		535	0.30846	0.222413	0.995231	0.512766	0.544769	0.841456	0.426624	0.0249305	0.40741	0.910801	522.173	0.00520256	0.0823917	0.107111	0.0467203	0.0263972	0.0244627
456	0.169872	0.0458182	0.979992	0.677837	0.670901	0.948714	0.942872	0.323948	0.44712	0.731774	512	0.908116	0.912397	0.961085	0.540809	0.794235	0.997896		536	0.29779	0.218878	0.993773	0.495461	0.579508	0.821927	0.409117	0.0278818	0.437353	0.933647	522.652	0.00453063	0.0889966	0.113199	0.0500221	0.0292458	0.0158176
457	0.153598	0.0446802	0.972378	0.649692	0.685836	0.955214	0.925537	0.33325	0.461098	0.747637	514	0.933538	0.875095	0.933428	0.563538	0.818741	1		537	0.283437	0.210562	0.987534	0.482844	0.61014	0.806139	0.395562	0.0296591	0.470048	0.949661	523.132	0.00586149	0.0932268	0.121219	0.0505395	0.0366726	0.0221279
458	0.141654	0.0431066	0.964908	0.61979	0.700373	0.966529	0.905172	0.342993	0.473943	0.762006	516	0.9573	0.831121	0.89959	0.586353	0.843084	0.997087		538	0.277114	0.200132	0.981615	0.465875	0.648732	0.788412	0.382005	0.0327509	0.500817	0.961209	523.612	0.00599259	0.0998513	0.132207	0.0524358	0.0352083	0.0264146
459	0.132803	0.0406178	0.955807	0.590029	0.713417	0.974312	0.889363	0.35354	0.487379	0.777266	518	0.975811	0.783268	0.860498	0.610172	0.865688	0.989599		539	0.271702	0.192369	0.972632	0.449549	0.684458	0.779104	0.367956	0.0347964	0.532607	0.972399	524.091	0.0060289	0.101843	0.139007	0.0526527	0.0303072	0.0275314
460	0.121367	0.0396929	0.946163	0.56211	0.729543	0.982424	0.866943	0.363718	0.50219	0.791367	520	0.988938	0.728337	0.812916	0.633715	0.888177	0.975177		540	0.256658	0.190552	0.962715	0.436105	0.719882	0.762045	0.353832	0.0387353	0.561374	0.978577	524.571	0.00890147	0.109643	0.147367	0.0525373	0.0328084	0.0286157
461	0.117618	0.0385514	0.935735	0.531415	0.746356	0.98859	0.843582	0.374025	0.516148	0.805624	522	0.996971	0.673618	0.763073	0.6587	0.908534	0.956185		541	0.249179	0.181556	0.956	0.424487	0.744942	0.74633	0.339484	0.0403364	0.594663	0.987279	525.05	0.00891752	0.118388	0.157436	0.0563031	0.0279062	0.0239923
462	0.10339	0.0356159	0.923412	0.501536	0.75988	0.993057	0.81689	0.384535	0.530884	0.819772	524	1	0.614693	0.708337	0.683743	0.928803	0.928281		542	0.242325	0.174677	0.950195	0.416141	0.782104	0.731895	0.327827	0.044045	0.623281	0.994383	525.53	0.00819538	0.124023	0.166347	0.0544211	0.0253667	0.0240143
463	0.101235	0.0381061	0.909896	0.473026	0.774819	0.996846	0.78985	0.396783	0.545833	0.833903	526	0.995271	0.554943	0.649919	0.70889	0.946682	0.894034		543	0.234525	0.168206	0.935904	0.399341	0.811603	0.716684	0.311643	0.0470035	0.658824	0.997327	526.009	0.0102705	0.130847	0.175279	0.0511543	0.0236789	0.0300462
464	0.0923945	0.0341431	0.896902	0.443948	0.791105	0.999016	0.762853	0.40716	0.560365	0.847824	528	0.983632	0.495824	0.589402	0.736513	0.963246	0.855892		544	0.223955	0.166957	0.925022	0.385305	0.842501	0.699459	0.301993	0.0516413	0.685576	0.996091	526.488	0.0104783	0.140842	0.184993	0.0532165	0.0343162	0.0209391
465	0.0882707	0.0352805	0.882482	0.415789	0.807033	1	0.734201	0.418422	0.575416	0.861576	530	0.966117	0.439693	0.531688	0.760657	0.976614	0.814152		545	0.214289	0.157118	0.913608	0.369266	0.865046	0.683414	0.289277	0.0555082	0.716321	1	526.967	0.0117037	0.152594	0.194629	0.0458417	0.0335379	0.023864
466	0.0835898	0.0338348	0.866004	0.38563	0.819004	0.99914	0.701382	0.429675	0.590587	0.873908	532	0.941098	0.384307	0.471988	0.787014	0.988282	0.7669		546	0.211293	0.146935	0.900367	0.360561	0.89209	0.670241	0.278464	0.060995	0.745163	0.992996	527.446	0.0141511	0.158938	0.209932	0.060278	0.0289463	0.0201227
467	0.077388	0.0341341	0.850774	0.358294	0.832451	0.995236	0.67251	0.442282	0.605558	0.886552	534	0.911651	0.335067	0.418012	0.811516	0.996993	0.717705		547	0.201833	0.141613	0.887817	0.343648	0.912737	0.656285	0.267253	0.064544	0.772366	0.986157	527.925	0.0147086	0.168608	0.222995	0.0585898	0.0292222	0.0209774
468	0.0756559	0.032789	0.834357	0.332421	0.847746	0.990553	0.641379	0.454455	0.62153	0.89888	536	0.874383	0.286608	0.362699	0.835682	1	0.660676		548	0.192555	0.135669	0.875234	0.332478	0.934034	0.637354	0.258587	0.0691613	0.802964	0.978484	528.404	0.0143428	0.180049	0.229723	0.0564722	0.0353034	0.0241828
469	0.0701917	0.0328945	0.818369	0.307169	0.862078	0.982975	0.610652	0.463772	0.633593	0.908761	538	0.832142	0.242306	0.311582	0.860311	0.997769	0.60206		549	0.187439	0.133253	0.862329	0.323233	0.953687	0.625897	0.24454	0.0736293	0.826867	0.972281	528.882	0.0172887	0.189896	0.245087	0.0574356	0.0371088	0.0173123
470	0.0678227	0.0337995	0.801521	0.28331	0.87401	0.97554	0.577369	0.476407	0.648711	0.919744	540	0.786192	0.203877	0.265112	0.880169	0.987856	0.54499		550	0.182997	0.125385	0.850219	0.304718	0.968964	0.611613	0.233886	0.0811071	0.849907	0.957402	529.361	0.0174319	0.204387	0.258195	0.0571985	0.0331056	0.0259874
471	0.0622504	0.0322434	0.78414	0.26096	0.885761	0.964771	0.544836	0.487755	0.663847	0.931451	542	0.734889	0.169248	0.221535	0.901722	0.971964	0.486867		551	0.172681	0.122661	0.837341	0.296793	0.984873	0.59408	0.224038	0.0870338	0.876674	0.945796	529.839	0.0191217	0.210958	0.273343	0.0600026	0.0322495	0.0199283
472	0.0625744	0.0324298	0.76716	0.239153	0.899045	0.951116	0.514841	0.499919	0.679105	0.942216	544	0.681783	0.138753	0.183022	0.921271	0.948161	0.431026		552	0.166095	0.119621	0.822251	0.287957	0.986714	0.57862	0.216217	0.0931447	0.898624	0.935147	530.317	0.0202391	0.220566	0.292574	0.058668	0.0322829	0.0187925
473	0.0597581	0.0317653	0.750811	0.221609	0.908343	0.934507	0.481737	0.512798	0.694049	0.951469	546	0.629713	0.114396	0.151464	0.936907	0.92016	0.378119		553	0.161435	0.116313	0.809453	0.27724	0.995815	0.568727	0.203756	0.100172	0.919941	0.915013	530.796	0.0227285	0.237482	0.304087	0.0587527	0.0363707	0.0304009
474	0.0592665	0.0308648	0.732552	0.20485	0.920519	0.917393	0.44723	0.52537	0.708285	0.961105	548	0.573918	0.092415	0.121984	0.951622	0.885386	0.328124		554	0.152793	0.108161	0.794472	0.267339	1	0.554454	0.194028	0.109483	0.937383	0.899611	531.274	0.0239286	0.246985	0.316853	0.0537526	0.0311957	0.0257856
475	0.0535066	0.0289023	0.714696	0.188231	0.93068	0.899118	0.417049	0.538699	0.724564	0.970024	550	0.5198	0.075264	0.098031	0.963434	0.841114	0.279999		555	0.147049	0.10641	0.782282	0.256071	0.996197	0.538947	0.186743	0.115141	0.951128	0.884085	531.752	0.0281519	0.256823	0.331445	0.0526376	0.0288876	0.0214417
476	0.0533808	0.0298115	0.696726	0.171114	0.940548	0.879447	0.387659	0.552438	0.739273	0.977217	552	0.468521	0.062167	0.078999	0.973959	0.793584	0.240058		556	0.144137	0.0995836	0.768378	0.245933	0.993412	0.522914	0.177373	0.12631	0.96308	0.866809	532.23	0.0284177	0.274868	0.34817	0.0492715	0.035816	0.0205698
477	0.0550008	0.0276664	0.678178	0.156291	0.948611	0.857307	0.358944	0.564345	0.753545	0.982667	554	0.418356	0.051483	0.064051	0.984552	0.739046	0.204448		557	0.136796	0.096064	0.754868	0.236706	0.993128	0.510992	0.169256	0.135162	0.974805	0.847865	532.708	0.0311435	0.288853	0.363983	0.0573691	0.0320494	0.0257753
478	0.0563978	0.0271285	0.659502	0.142557	0.956866	0.835662	0.330784	0.578843	0.769366	0.990257	556	0.370991	0.043283	0.051356	0.991695	0.680904	0.173273		558	0.132946	0.0966293	0.739604	0.227761	0.978286	0.498584	0.162774	0.147375	0.984659	0.833585	533.186	0.0320983	0.304035	0.378386	0.067754	0.0361079	0.031292
479	0.051858	0.0276978	0.641111	0.129158	0.966499	0.807348	0.30861	0.591133	0.783605	0.994408	558	0.325587	0.037096	0.040978	0.996219	0.620162	0.14535		559	0.127453	0.0935361	0.730869	0.217617	0.973145	0.482878	0.155424	0.15735	0.990899	0.810483	533.663	0.0351377	0.318107	0.396145	0.0572141	0.0419579	0.0252512
480	0.0474397	0.0289076	0.62256	0.119032	0.972659	0.782549	0.283601	0.604363	0.797837	0.997847	560	0.284903	0.031866	0.033656	0.999971	0.558364	0.123762		560	0.121915	0.0877989	0.718431	0.21305	0.959157	0.469809	0.146727	0.171412	0.996712	0.792154	534.141	0.0373489	0.32689	0.412103	0.058974	0.0301334	0.0261561
481	0.0517053	0.0273196	0.603636	0.106799	0.978688	0.75505	0.257934	0.617204	0.81172	0.999531	562	0.246023	0.028308	0.028164	1	0.498664	0.103874		561	0.117157	0.0842275	0.701996	0.203742	0.946143	0.45461	0.141668	0.184454	0.99906	0.774942	534.618	0.0405394	0.346205	0.433034	0.0668569	0.0327507	0.0252917
482	0.0482949	0.0265614	0.58491	0.097086	0.98402	0.727562	0.235832	0.629619	0.824962	0.999615	564	0.210605	0.025799	0.024017	0.998592	0.439367	0.087874		562	0.115502	0.0804719	0.689692	0.193891	0.927066	0.44631	0.133632	0.199205	1	0.753538	535.096	0.043016	0.37256	0.45636	0.0592691	0.0379656	0.0273252
483	0.0481553	0.0257815	0.565854	0.088306	0.988399	0.699524	0.214991	0.643971	0.839322	1	566	0.178644	0.023696	0.020236	0.996475	0.383115	0.075385		563	0.106366	0.0751503	0.676652	0.18636	0.910418	0.430204	0.127032	0.213	0.998818	0.736507	535.573	0.0473415	0.380764	0.463881	0.0614272	0.0419622	0.0272856
484	0.0470441	0.0264071	0.547158	0.081151	0.992116	0.667291	0.195263	0.656111	0.852695	0.998481	568	0.150122	0.022981	0.018328	0.990763	0.330397	0.06518		564	0.104959	0.0735893	0.664526	0.181798	0.89035	0.416927	0.120402	0.228219	0.99054	0.719238	536.05	0.0520974	0.388236	0.48115	0.0574353	0.0335317	0.0231955
485	0.0469684	0.0277585	0.528533	0.074043	0.993576	0.637216	0.174232	0.66907	0.865945	0.993761	570	0.124154	0.021593	0.015898	0.98403	0.284358	0.058387		565	0.101	0.0707006	0.652985	0.176549	0.871449	0.403011	0.118621	0.245663	0.990265	0.701363	536.527	0.0551013	0.409189	0.505204	0.062015	0.0396641	0.0209087
486	0.0472213	0.026413	0.509953	0.067425	0.998298	0.606241	0.15905	0.681813	0.879706	0.988545	572	0.101112	0.020908	0.015075	0.973678	0.241566	0.050691		566	0.0971834	0.0701858	0.637964	0.167617	0.855241	0.390995	0.110078	0.263136	0.983939	0.685354	537.004	0.0584159	0.431811	0.524436	0.0632352	0.0461049	0.0255946
487	0.0460468	0.0251998	0.491105	0.062215	1	0.576324	0.140984	0.695302	0.890896	0.981733	574	0.080893	0.021345	0.015018	0.961064	0.203061	0.046184		567	0.0932557	0.0632662	0.624281	0.158461	0.832659	0.37799	0.104723	0.286156	0.975926	0.671636	537.481	0.0608901	0.447949	0.54196	0.0590143	0.0408818	0.0247199
488	0.0458863	0.0265099	0.471538	0.05695	0.999017	0.545443	0.126158	0.709029	0.904181	0.972531	576	0.062389	0.02026	0.013786	0.947023	0.167746	0.04227		568	0.088968	0.061807	0.615041	0.154226	0.809215	0.368651	0.101782	0.306678	0.968649	0.651937	537.958	0.0653603	0.459668	0.5571	0.0699679	0.0478361	0.0238453
489	0.0464926	0.0254554	0.453379	0.05219	0.998324	0.514229	0.114565	0.72144	0.916419	0.962767	578	0.047705	0.01989	0.013103	0.930091	0.140426	0.038701		569	0.0866472	0.0596012	0.597694	0.148232	0.788718	0.354458	0.0971386	0.329414	0.95507	0.643432	538.435	0.0730069	0.478576	0.58259	0.0565543	0.0464475	0.0256237
490	0.0448536	0.025075	0.434402	0.047672	0.998468	0.48688	0.101925	0.735796	0.928135	0.950185	580	0.035852	0.020302	0.013167	0.909081	0.115638	0.03651		570	0.0826192	0.0606798	0.582884	0.144085	0.767267	0.344224	0.090905	0.349056	0.94219	0.623201	538.911	0.0732242	0.502748	0.595672	0.055509	0.0375025	0.0247859
491	0.045068	0.0259644	0.416012	0.046505	0.997839	0.457989	0.090939	0.749011	0.938955	0.935622	582	0.025082	0.020266	0.012878	0.884753	0.09394	0.034793		571	0.0778477	0.0552639	0.574485	0.134908	0.753101	0.333328	0.0884006	0.375028	0.921611	0.606204	539.388	0.0795151	0.516035	0.619173	0.0524331	0.0407187	0.0239219
492	0.0407212	0.0220994	0.397626	0.042609	0.995885	0.42959	0.0802318	0.76211	0.948702	0.920405	584	0.017222	0.020551	0.012786	0.856261	0.076411	0.034002		572	0.0784452	0.0564667	0.560118	0.133433	0.737622	0.321712	0.0841834	0.403503	0.911969	0.589459	539.864	0.085546	0.534901	0.637685	0.0716182	0.0459642	0.0291796
493	0.0439308	0.0243991	0.37922	0.039335	0.993105	0.400759	0.0724588	0.774953	0.957147	0.902614	586	0.010327	0.021284	0.013075	0.824647	0.06188	0.031182		573	0.0726322	0.0522528	0.548976	0.128254	0.715074	0.311955	0.0802907	0.431321	0.899666	0.579155	540.341	0.0897608	0.552384	0.651358	0.0563079	0.0519954	0.0233087
494	0.0437185	0.0252343	0.360762	0.037593	0.987357	0.372639	0.0639439	0.789146	0.967012	0.885235	588	0.005195	0.020957	0.013131	0.791263	0.051227	0.031533		574	0.0709115	0.0514011	0.533111	0.119833	0.697516	0.301094	0.0765165	0.457891	0.881788	0.568205	540.817	0.0954605	0.565713	0.668422	0.0637696	0.0388388	0.0261649
495	0.0437234	0.0236649	0.342612	0.035735	0.983312	0.347026	0.0582007	0.800876	0.974612	0.863656	590	0.00219	0.020884	0.012765	0.755114	0.04225	0.03145		575	0.0668448	0.0478623	0.520671	0.117885	0.67387	0.293738	0.0733577	0.485991	0.866866	0.553067	541.293	0.101422	0.580489	0.685099	0.0592306	0.0527119	0.0241119
496	0.043833	0.0226195	0.3246	0.033658	0.978566	0.322835	0.0503866	0.814669	0.981268	0.840846	592	-0.001502	0.020981	0.012371	0.712206	0.035011	0.029748		576	0.0648518	0.0459166	0.507509	0.114074	0.663145	0.281597	0.0693289	0.512508	0.854093	0.541068	541.769	0.109208	0.603844	0.700878	0.0648552	0.037947	0.0235346
497	0.0409376	0.0228598	0.306864	0.03131	0.971987	0.2985	0.0441396	0.827475	0.987332	0.817424	594	-0.002689	0.021139	0.013033	0.66829	0.029477	0.028368		577	0.0627245	0.0450125	0.495651	0.107396	0.642602	0.273173	0.0670271	0.547303	0.83528	0.52906	542.245	0.114797	0.623511	0.720728	0.0615136	0.0399925	0.0287774
498	0.0433771	0.0233977	0.290208	0.030034	0.965245	0.274462	0.0381768	0.840761	0.992804	0.793787	596	-0.004903	0.021733	0.012589	0.621595	0.023342	0.029101		578	0.0612475	0.0421911	0.478899	0.103899	0.623868	0.261769	0.0630623	0.57975	0.822185	0.51395	542.721	0.120699	0.639611	0.73813	0.0548117	0.0493015	0.0305434
499	0.0425936	0.0216631	0.273565	0.028665	0.956848	0.251867	0.0344387	0.854022	0.996585	0.767479	598	-0.00601	0.021363	0.012772	0.573206	0.020397	0.029307		579	0.058161	0.0402063	0.466275	0.101604	0.603716	0.255919	0.0619992	0.59937	0.800218	0.503994	543.196	0.128689	0.667024	0.759366	0.0635258	0.0345113	0.0229804
500	0.0429316	0.0210966	0.257723	0.027647	0.950102	0.233255	0.0329384	0.864788	0.998918	0.740082	600	-0.006247	0.02192	0.012645	0.521483	0.017247	0.027868		580	0.0567333	0.0409756	0.453622	0.0957937	0.593482	0.245022	0.0573582	0.636471	0.779674	0.48789	543.672	0.134864	0.682272	0.771313	0.0581269	0.0431684	0.027607
501	0.0395918	0.0207282	0.241242	0.025951	0.942684	0.212368	0.0272334	0.877467	1	0.712822	602	-0.007591	0.021969	0.0123	0.469992	0.014994	0.02587		581	0.0537063	0.0365468	0.440417	0.0922653	0.577764	0.235641	0.0566678	0.663898	0.764811	0.47565	544.148	0.145216	0.699929	0.791083	0.0611747	0.0405337	0.0267173
502	0.0422218	0.0219164	0.226558	0.026029	0.934769	0.195201	0.0263	0.889151	0.999449	0.68458	604	-0.007986	0.022248	0.012336	0.419421	0.014781	0.026145		582	0.0519466	0.0351367	0.429606	0.090509	0.565674	0.226554	0.0527254	0.697753	0.750155	0.466469	544.623	0.15287	0.714701	0.806797	0.0580918	0.0524078	0.0261382
503	0.0441805	0.0188665	0.211782	0.025664	0.925501	0.178528	0.0224127	0.900615	0.997993	0.655345	606	-0.008066	0.022048	0.0123	0.367158	0.012505	0.025823		583	0.0512971	0.0337316	0.416268	0.0847169	0.550825	0.218797	0.051644	0.72519	0.733598	0.455336	545.098	0.160273	0.730258	0.814327	0.0614492	0.0521096	0.0226494
504	0.045191	0.0205203	0.196817	0.024248	0.91462	0.162907	0.0203293	0.911559	0.995211	0.625555	608	-0.008382	0.022211	0.012406	0.317858	0.010415	0.026419		584	0.0474522	0.033341	0.401927	0.0813028	0.537277	0.212611	0.0470838	0.751046	0.719101	0.441128	545.574	0.169291	0.742336	0.833522	0.0591419	0.0471382	0.0263963
505	0.0404851	0.0182664	0.182428	0.023128	0.900307	0.1485	0.0172795	0.922549	0.989808	0.595713	610	-0.00854	0.02249	0.012427	0.271939	0.010245	0.02583		585	0.045157	0.0330795	0.390607	0.0797616	0.52657	0.205124	0.0463198	0.782917	0.700176	0.428825	546.049	0.17742	0.76101	0.848994	0.0627404	0.0494161	0.0231888
506	0.0402236	0.0199528	0.169922	0.023502	0.891585	0.136117	0.0166458	0.932311	0.983903	0.564658	612	-0.008066	0.023108	0.012146	0.2301	0.010229	0.025338		586	0.0436423	0.0294347	0.378487	0.0768502	0.513597	0.199371	0.0444929	0.813049	0.683288	0.41893	546.524	0.185005	0.770646	0.861963	0.0564226	0.0541592	0.0212065
507	0.0395995	0.0195569	0.156959	0.023579	0.878216	0.121282	0.0141754	0.941056	0.975486	0.535478	614	-0.00854	0.022999	0.012596	0.192934	0.009912	0.024319		587	0.0414975	0.0284459	0.367978	0.0723068	0.505812	0.193032	0.0425276	0.837455	0.667404	0.405892	546.999	0.195439	0.793227	0.882666	0.0506391	0.0606642	0.0346457
508	0.0419607	0.0190058	0.144454	0.022055	0.866562	0.111186	0.0123268	0.950644	0.965267	0.505078	616	-0.008698	0.023017	0.011948	0.158607	0.009803	0.023641		588	0.0403437	0.0294093	0.3576	0.0710521	0.495376	0.185359	0.0408747	0.863095	0.657306	0.3943	547.474	0.206047	0.806069	0.890877	0.0474746	0.0524598	0.0401184
509	0.0380333	0.0177825	0.132082	0.021379	0.852708	0.101144	0.0137451	0.958145	0.955179	0.475737	618	-0.00767	0.02349	0.012322	0.131275	0.010414	0.024735		589	0.0400616	0.0270651	0.343699	0.0657743	0.481961	0.180169	0.0389147	0.888053	0.642329	0.382061	547.949	0.217558	0.824642	0.902165	0.0631123	0.0463046	0.0316408
510	0.0398007	0.0181068	0.121072	0.020803	0.837589	0.094283	0.010295	0.966099	0.941383	0.446608	620	-0.008066	0.023229	0.011181	0.107352	0.0093	0.024489		590	0.0407849	0.0272045	0.332165	0.0646733	0.470779	0.172971	0.0369088	0.905595	0.628799	0.372863	548.423	0.227334	0.832656	0.909669	0.0541076	0.0526436	0.0324944
511	0.040183	0.0175891	0.110858	0.021386	0.819966	0.085515	0.0117587	0.971808	0.927161	0.417345	622	-0.007512	0.023805	0.011716	0.085839	0.010172	0.023953		591	0.0369395	0.0238766	0.321732	0.0648412	0.463616	0.166416	0.0351638	0.923641	0.613463	0.357115	548.898	0.237159	0.851714	0.921734	0.0624923	0.0636088	0.0205906
512	0.0421567	0.0185033	0.100834	0.020772	0.805279	0.077535	0.0100899	0.977762	0.909745	0.388955	624	-0.006959	0.024466	0.012413	0.066666	0.009462	0.023517		592	0.0343468	0.0233633	0.310777	0.0607782	0.45076	0.160812	0.0337151	0.939098	0.600446	0.343457	549.372	0.251293	0.865378	0.929534	0.0563751	0.0587436	0.0348307
513	0.0408226	0.0161714	0.091379	0.020025	0.78926	0.071009	0.0127565	0.984758	0.893409	0.36363	626	-0.007828	0.023829	0.011794	0.048454	0.010603	0.023523		593	0.0343331	0.0232757	0.300707	0.0588936	0.442363	0.156096	0.032273	0.961681	0.587732	0.334631	549.847	0.268086	0.871559	0.940054	0.0491416	0.0614215	0.0247013
514	0.0388891	0.0173411	0.083706	0.020834	0.769546	0.065711	0.0113054	0.98865	0.87431	0.336189	628	-0.00767	0.023423	0.011406	0.036283	0.008664	0.022214		594	0.0318919	0.0217421	0.291842	0.0557018	0.429865	0.151234	0.0301694	0.971068	0.57525	0.323979	550.321	0.274985	0.880676	0.954831	0.0519944	0.0617643	0.0267585
515	0.0411175	0.0197288	0.074983	0.020274	0.750044	0.060798	0.0112721	0.992553	0.853357	0.311094	630	-0.007354	0.024738	0.011878	0.02545	0.009534	0.021886		595	0.0301731	0.0208965	0.281974	0.0540258	0.423725	0.145935	0.0293203	0.976995	0.563351	0.315009	550.795	0.291506	0.897252	0.968777	0.052312	0.0606467	0.0285236
516	0.0421296	0.0178848	0.067915	0.019629	0.734275	0.057245	0.0113272	0.995254	0.831578	0.286268	632	-0.007512	0.024132	0.011744	0.01827	0.009273	0.022688		596	0.0299783	0.0203376	0.272788	0.0530371	0.415379	0.14028	0.0273497	0.984041	0.554029	0.305256	551.269	0.301756	0.916071	0.965506	0.0626373	0.0698423	0.0305216
517	0.0406558	0.0159632	0.060513	0.018937	0.712628	0.051953	0.0103376	0.997453	0.808298	0.263307	634	-0.007591	0.02472	0.011723	0.011959	0.010472	0.021115		597	0.0288319	0.0183953	0.265458	0.0511283	0.408122	0.136206	0.026779	0.996514	0.542109	0.29276	551.743	0.312599	0.920732	0.970261	0.0509778	0.0676236	0.0298563
518	0.0394238	0.0160255	0.054546	0.019022	0.692651	0.049193	0.0114421	0.999648	0.784032	0.241763	636	-0.006879	0.024799	0.01161	0.007317	0.009741	0.021129		598	0.0266669	0.0182045	0.257201	0.0470839	0.396061	0.130742	0.0256979	1	0.529506	0.283517	552.217	0.325898	0.926533	0.975589	0.0556706	0.0678287	0.0208446
519	0.0380061	0.0155508	0.048954	0.019761	0.669014	0.046743	0.010856	0.998747	0.758147	0.219943	638	-0.007196	0.024429	0.011244	0.004715	0.009333	0.022044		599	0.0262774	0.0196991	0.247347	0.0467149	0.389323	0.125551	0.0247512	0.992189	0.518525	0.273919	552.691	0.342805	0.928784	0.983934	0.0537459	0.0716256	0.0223061
520	0.0396038	0.0160318	0.044565	0.018579	0.648192	0.045038	0.00941245	1	0.732968	0.200492	640	-0.006642	0.02532	0.012279	0.001093	0.009611	0.020329		600	0.0240656	0.0184062	0.240382	0.0449992	0.373555	0.122371	0.0223803	0.992677	0.505317	0.265386	553.165	0.352924	0.947872	0.985142	0.061058	0.0687758	0.0228982
521	0.0379411	0.0151475	0.039059	0.018719	0.625171	0.043719	0.00826095	0.998221	0.706383	0.181224	642	-0.006484	0.025399	0.011618	-0.000133	0.009323	0.021339		601	0.0226977	0.017395	0.230655	0.0421651	0.367098	0.118301	0.0230068	0.988693	0.494683	0.254023	553.638	0.369823	0.950605	0.983646	0.0498761	0.0714073	0.0275477
522	0.038111	0.0147606	0.034982	0.017552	0.602696	0.041093	0.00629012	0.995849	0.677485	0.163546	644	-0.006168	0.025357	0.011681	-0.002503	0.009277	0.020396		602	0.0226783	0.0174598	0.223546	0.0410356	0.353963	0.113785	0.0214664	0.973709	0.482433	0.244303	554.112	0.386917	0.960354	0.983383	0.0484922	0.0737461	0.0342293
523	0.0377578	0.0142147	0.030582	0.018307	0.580423	0.041196	0.00616218	0.992183	0.650511	0.148089	646	-0.005772	0.026114	0.012265	-0.003899	0.011636	0.019435		603	0.0217253	0.0141994	0.215858	0.0395368	0.34689	0.10994	0.0211371	0.972189	0.472522	0.237998	554.585	0.396919	0.965222	0.99676	0.0479368	0.066234	0.0345231
524	0.0401583	0.0119204	0.027687	0.017335	0.5567	0.039539	0.00825072	0.989323	0.621689	0.134009	648	-0.006168	0.026078	0.012533	-0.004495	0.009976	0.019291		604	0.0203179	0.0146467	0.210978	0.0376132	0.341044	0.105052	0.019239	0.960837	0.45794	0.227805	555.058	0.414841	0.960963	0.994167	0.0572034	0.0691453	0.0255366
525	0.0378236	0.01319	0.023653	0.016541	0.532682	0.038069	0.00820947	0.98502	0.592929	0.120025	650	-0.00601	0.025678	0.012547	-0.005678	0.010458	0.018809		605	0.0203058	0.0136273	0.200132	0.0367323	0.327628	0.102758	0.018601	0.949222	0.4501	0.220735	555.532	0.432362	0.97651	0.992587	0.0570055	0.0779375	0.0273173
526	0.03937	0.00997657	0.02156	0.016401	0.508479	0.037423	0.00663342	0.980339	0.564854	0.106804									606	0.0183078	0.0127867	0.195726	0.0372151	0.320072	0.0983081	0.0173149	0.927163	0.438028	0.212356	556.005	0.444144	0.981812	0.997601	0.0517443	0.0844326	0.0259014
527	0.0393573	0.0112543	0.018844	0.016915	0.484982	0.038552	0.00790104	0.973166	0.535226	0.094222									607	0.0170507	0.0128366	0.187937	0.032902	0.312726	0.0957866	0.0171019	0.910482	0.426939	0.203533	556.478	0.462258	0.984004	1.00631	0.0557037	0.0856277	0.0276587
528	0.0356839	0.010644	0.016045	0.016394	0.460582	0.036083	0.0073141	0.96749	0.507333	0.084652									608	0.015861	0.012705	0.180712	0.033914	0.298813	0.0928212	0.0159803	0.896106	0.416991	0.197792	556.951	0.479053	0.983806	0.989283	0.0520674	0.0885659	0.0329125
529	0.0332056	0.0101336	0.014176	0.01637	0.437913	0.034674	0.00617936	0.96144	0.47906	0.07439									609	0.0167492	0.0111338	0.174022	0.0317123	0.290615	0.0896987	0.0152458	0.873249	0.403396	0.187652	557.424	0.491052	0.984945	1	0.045586	0.0868082	0.0288298
530	0.0360163	0.010589	0.013406	0.016837	0.413675	0.033157	0.0056299	0.952766	0.450776	0.064465									610	0.016909	0.0117576	0.170009	0.0281639	0.280563	0.0847897	0.0153092	0.849835	0.392094	0.182055	557.896	0.514701	0.992649	0.984217	0.054296	0.0844648	0.0270759
531	0.0300489	0.00974449	0.011665	0.015118	0.388399	0.0325	0.00613932	0.94529	0.423437	0.05629									611	0.0152075	0.0100913	0.162873	0.0288286	0.276618	0.0827382	0.0141348	0.832529	0.384653	0.174635	558.369	0.528477	0.991681	0.986978	0.0540172	0.0867911	0.0299887
532	0.030513	0.00777017	0.010149	0.016013	0.36594	0.034428	0.00748725	0.934481	0.396632	0.048579									612	0.0152492	0.011652	0.157735	0.0288562	0.265665	0.0799617	0.0134451	0.81323	0.372488	0.166824	558.842	0.544935	0.986791	0.986203	0.0624656	0.0894152	0.0361076
533	0.0280937	0.00622468	0.009422	0.015647	0.344894	0.032483	0.00853417	0.926504	0.370204	0.04169									613	0.0132383	0.00974091	0.151662	0.0274015	0.260161	0.077414	0.013209	0.792544	0.364429	0.162031	559.314	0.559811	0.990177	0.976305	0.0576947	0.0961132	0.0297079
534	0.0300121	0.00639404	0.008275	0.015523	0.326732	0.029659	0.00759462	0.916393	0.347544	0.036281									614	0.0129038	0.0102223	0.145952	0.0251571	0.251043	0.0746997	0.0123111	0.766309	0.347863	0.156927	559.786	0.58078	0.999946	0.975492	0.052361	0.0932337	0.0294243
535	0.0247432	0.0074478	0.00798	0.015764	0.302308	0.033496	0.00730477	0.905577	0.322905	0.029939									615	0.0113441	0.00904296	0.141753	0.0246479	0.243263	0.0718787	0.0114072	0.742279	0.344194	0.151624	560.259	0.591868	0.994877	0.973285	0.0597486	0.0997376	0.0279997
536	0.0239202	0.008216	0.006521	0.014504	0.283465	0.031435	0.00768668	0.894842	0.299577	0.025908									616	0.0124717	0.0106999	0.137815	0.0249724	0.235617	0.0700236	0.0116648	0.728114	0.328385	0.146038	560.731	0.614737	1	0.967495	0.0525192	0.10109	0.0219157
537	0.0224678	0.00654777	0.005231	0.013944	0.262448	0.032582	0.00802892	0.883186	0.277356	0.0206									617	0.0101805	0.00790361	0.132342	0.0225308	0.227984	0.0663783	0.01063	0.706434	0.323215	0.139589	561.203	0.632836	0.983781	0.963134	0.0576733	0.102966	0.0327681
538	0.0213521	0.00454345	0.005024	0.014496	0.244717	0.032176	0.00836871	0.871758	0.256139	0.017339									618	0.0102313	0.00863569	0.127337	0.021207	0.219274	0.0641905	0.0103255	0.684854	0.312006	0.13452	561.675	0.646316	0.981367	0.955436	0.0599597	0.112929	0.0184397
539	0.0217111	0.00490911	0.00452	0.012808	0.225716	0.030614	0.00601593	0.858989	0.235266	0.014648									619	0.00988555	0.00612454	0.122169	0.0199844	0.210179	0.0626627	0.00937831	0.665946	0.299338	0.130309	562.147	0.662491	0.976412	0.953657	0.0650923	0.110666	0.0301667
540	0.0173221	0.00501201	0.003423	0.013306	0.207594	0.030882	0.00555634	0.847402	0.216361	0.01056									620	0.00848772	0.00682936	0.119395	0.0210046	0.204742	0.0585534	0.00863559	0.647853	0.290856	0.127214	562.618	0.685078	0.972913	0.946611	0.0592171	0.110209	0.0316675
541	0.0170948	0.0050214	0.003547	0.012847	0.189657	0.029711	0.00533224	0.834495	0.197202	0.008254									621	0.00900129	0.00572238	0.114683	0.0198594	0.19756	0.0576707	0.00871769	0.625476	0.27898	0.122913	563.09	0.697206	0.97132	0.940287	0.0592771	0.115002	0.0319931
542	0.014311	0.00381565	0.003597	0.012544	0.173977	0.031189	0.00794601	0.820316	0.179663	0.00533									622	0.00863469	0.00594291	0.110464	0.0193905	0.193884	0.0554272	0.00833829	0.609705	0.269021	0.117203	563.562	0.709523	0.965965	0.930922	0.0635594	0.11798	0.0325945
543	0.0128049	0.00441439	0.003078	0.012217	0.159504	0.030572	0.00658667	0.808196	0.164347	0.004817									623	0.00863997	0.00624379	0.106806	0.0169299	0.184795	0.0542547	0.00799443	0.596293	0.261923	0.113682	564.033	0.725675	0.951705	0.919515	0.0630252	0.120679	0.0302613
544	0.0116517	0.00433297	0.002393	0.012319	0.144783	0.030181	0.00569763	0.793138	0.148456	0.002221									624	0.00755535	0.00618583	0.10131	0.0169812	0.178879	0.0516723	0.00672276	0.579412	0.251281	0.109745	564.504	0.747952	0.953326	0.908075	0.0625625	0.129097	0.0235435
545	0.00953276	0.00290264	0.002665	0.012303	0.132105	0.031493	0.00732469	0.780036	0.134396	0.000789									625	0.00671162	0.00453219	0.0996826	0.0159711	0.175796	0.0500992	0.00673317	0.564728	0.246728	0.106447	564.976	0.766313	0.94823	0.912988	0.0603888	0.118734	0.0303632
546	0.00656821	0.00229781	0.002745	0.013298	0.118632	0.031106	0.00659393	0.764885	0.12139	0									626	0.00688174	0.00561999	0.0950669	0.0172854	0.166857	0.0481972	0.00694814	0.548045	0.236011	0.103252	565.447	0.779815	0.945053	0.894774	0.0527228	0.124965	0.0345066
547	0.00531745	0.00115484	0.002609	0.012054	0.107687	0.030076	0.00611895	0.750471	0.109484										627	0.00522499	0.00417225	0.0933302	0.0141841	0.158118	0.045128	0.00701377	0.53398	0.227038	0.0987466	565.918	0.79564	0.935573	0.89198	0.0669997	0.130899	0.0298
548	0.0014778	0.00132835	0.00269	0.011883	0.096054	0.031608	0.0067325	0.734794	0.097878										628	0.00510596	0.00369862	0.0891718	0.0148202	0.156996	0.0439181	0.00625455	0.522574	0.220956	0.0937125	566.389	0.810967	0.922196	0.877189	0.0613578	0.126906	0.0392801
549	0.00633557	0.00192407	0.002291	0.012186	0.086954	0.032232	0.00584885	0.721529	0.087873										629	0.00516065	0.00470412	0.0860853	0.013973	0.147697	0.0425008	0.00635815	0.513191	0.21565	0.0933226	566.86	0.824056	0.922132	0.874619	0.059997	0.142079	0.0286795
550	0	0	0.002493	0.010786	0.079465	0.030839	0.00655804	0.70645	0.078752										630	0.00392953	0.00392026	0.0818883	0.014424	0.144087	0.0410752	0.00552732	0.504449	0.205082	0.0908598	567.331	0.834442	0.907546	0.867594	0.0629399	0.141388	0.0316794
551			0.002443	0.01074	0.070406	0.030785	0.00575227	0.691245	0.070456										631	0.00486868	0.00575651	0.0784717	0.0140922	0.141311	0.0390936	0.00527724	0.488107	0.195236	0.0855297	567.801	0.852784	0.901052	0.851771	0.0707688	0.152239	0.0340983
552			0.001703	0.010895	0.063551	0.030505	0.00711722	0.67462	0.062039										632	0.00518662	0.00348943	0.0756467	0.0124396	0.135699	0.0382617	0.00498016	0.484181	0.189273	0.0824798	568.272	0.863208	0.896597	0.851502	0.0599529	0.14591	0.0293892
553			0.001877	0.010903	0.057085	0.031245	0.006493	0.658481	0.055694										633	0.00486145	0.00381492	0.0730051	0.012539	0.132551	0.0365473	0.00492652	0.476819	0.18624	0.077944	568.742	0.872176	0.891335	0.837001	0.0694879	0.149017	0.0273383
554			0.001906	0.010087	0.051475	0.030817	0.00596447	0.642	0.049081										634	0.004094	0.00354786	0.0696214	0.0104798	0.127778	0.0357562	0.00494754	0.466661	0.176961	0.0770507	569.213	0.888489	0.877478	0.836391	0.0675699	0.14566	0.0267804
555			0.001663	0.009659	0.043396	0.030457	0.00645777	0.624043	0.043395										635	0.00313604	0.00396485	0.0686488	0.0106304	0.122114	0.0344411	0.00450921	0.456307	0.170912	0.0742052	569.683	0.895614	0.876886	0.818609	0.071149	0.145627	0.0262328
556			0.001899	0.00955	0.039303	0.030946	0.00665735	0.607603	0.038035										636	0.00356646	0.00391907	0.0654256	0.011559	0.119063	0.0321913	0.00477571	0.449435	0.164651	0.07044	570.153	0.914235	0.872381	0.817002	0.0764578	0.160747	0.0298583
557			0.001952	0.009892	0.035221	0.030185	0.00626601	0.589762	0.033563										637	0.00356285	0.00332686	0.0629607	0.0107251	0.115668	0.0322921	0.00394666	0.44603	0.161653	0.0675558	570.623	0.92384	0.859419	0.803589	0.0638416	0.160647	0.0355752
558			0.001761	0.009348	0.032835	0.031249	0.00656964	0.572117	0.028601										638	0.0021068	0.00218419	0.0597063	0.0115277	0.111414	0.0297277	0.00370879	0.438729	0.155532	0.0655424	571.093	0.926721	0.853781	0.795986	0.0723018	0.173364	0.0350174
559			0.002069	0.009107	0.030663	0.030643	0.00705908	0.554559	0.025127										639	0.00203684	0.00132426	0.0579657	0.0105559	0.110263	0.0291928	0.00397054	0.431134	0.152342	0.0651801	571.563	0.934544	0.841804	0.78445	0.0671495	0.155286	0.0188706
560			0.001923	0.009566	0.02582	0.031688	0.00472649	0.5373	0.022992										640	0.00244495	0.00124539	0.0578342	0.0100623	0.1061	0.0274275	0.00346001	0.424515	0.14603	0.0608833	572.033	0.953075	0.830854	0.780979	0.0799485	0.149133	0.0287781
561			0.002125	0.008663	0.022149	0.031758	0.00460683	0.517794	0.019467										641	0.000974775	0.00192692	0.0538892	0.00931229	0.102191	0.026741	0.00331048	0.41354	0.141492	0.058648	572.503	0.953742	0.823476	0.778196	0.0779846	0.168997	0.0186011
562			0.00166	0.009262	0.018715	0.030495	0.0052933	0.498532	0.017332										642	0.000219135	0.00372579	0.0515774	0.00970254	0.0978271	0.0265853	0.00335596	0.411668	0.137863	0.0584731	572.972	0.960938	0.822187	0.762648	0.073116	0.167638	0.0318278
563			0.002047	0.008772	0.018912	0.031008	0.0053799	0.48032	0.014941										643	0.00025464	0.000471956	0.0499723	0.00725054	0.0968714	0.0255451	0.00308279	0.403508	0.131584	0.0571869	573.442	0.966109	0.807281	0.756304	0.0854833	0.172794	0.0309928
564			0.001548	0.007466	0.017461	0.031339	0.00489206	0.461805	0.013164										644	0.000975688	0.000680839	0.0478896	0.00712327	0.09284	0.0240069	0.0032357	0.394819	0.127751	0.0546242	573.911	0.978589	0.804688	0.752201	0.0885856	0.166561	0.0322673
565			0.001737	0.00759	0.014296	0.03119	0.00473494	0.443337	0.011728										645	0.00109269	0.00261303	0.0461597	0.00606433	0.0886907	0.0232116	0.00298427	0.387125	0.124568	0.0519334	574.381	0.975917	0.790648	0.739593	0.0825311	0.179028	0.0247477
566			0.001496	0.006937	0.013665	0.030781	0.00512273	0.425693	0.01002										646	0.000382313	0.000377411	0.0445165	0.00826599	0.0863714	0.0218742	0.00286222	0.380789	0.121448	0.0497352	574.85	0.97945	0.788413	0.739085	0.0933643	0.177304	0.0283823
567			0.001787	0.00717	0.012364	0.029127	0.00439684	0.406961	0.008682										647	0	0	0.0415493	0.00654968	0.0846551	0.020522	0.00282258	0.378145	0.116998	0.0486521	575.319	0.989235	0.777946	0.721913	0.0876677	0.173666	0.0205644
568			0.001673	0.007092	0.011998	0.031393	0.00616171	0.39203	0.008098										648	0.000960671	0.000865605	0.0396208	0.00797665	0.0785359	0.019989	0.00247958	0.357883	0.111692	0.0463902	575.788	0.988767	0.764805	0.720077	0.0972235	0.171615	0.0245475
569			0.001497	0.006089	0.010752	0.030668	0.00413665	0.376374	0.009054										649			0.0402663	0.00686659	0.0792349	0.0198398	0.00243553	0.353569	0.10858	0.0453059	576.257	0.996931	0.757245	0.710758	0.0953162	0.188514	0.030351
570			0.001461	0.006533	0.01066	0.029411	0.00502954	0.356723	0.007428										650			0.0361461	0.0056866	0.0731765	0.018508	0.00226285	0.346186	0.105075	0.0433704	576.726	0.991555	0.75932	0.70427	0.0998147	0.182341	0.024305
571			0.001573	0.006097	0.009751	0.028582	0.00380773	0.338551	0.006647										651			0.034408	0.00776825	0.0718539	0.0182763	0.00247228	0.340953	0.102779	0.0407774	577.194	0.993458	0.74875	0.69738	0.109063	0.17076	0.0316394
572			0.001723	0.006159	0.008343	0.030591	0.00452167	0.321746	0.005063										652			0.0341809	0.00570586	0.0678566	0.0176214	0.00226715	0.334759	0.0994547	0.0389034	577.663	0.992613	0.745476	0.68932	0.102198	0.185665	0.0329176
573			0.001622	0.005716	0.008262	0.028818	0.00465821	0.304757	0.00557										653			0.0325622	0.00472478	0.0692493	0.0168041	0.00222594	0.329102	0.0966839	0.038729	578.132	1	0.728676	0.6852	0.109143	0.181086	0.0274743
574			0.001282	0.005374	0.007706	0.02833	0.00455183	0.287294	0.004595										654			0.0312494	0.00658771	0.0659104	0.016222	0.00219397	0.319417	0.0925896	0.0367572	578.6	0.994587	0.726073	0.680885	0.125763	0.179708	0.0281074
575			0.000884	0.00549	0.009245	0.02844	0.00485644	0.271186	0.004084										655			0.0288539	0.00528071	0.0641202	0.0152064	0.00207971	0.315238	0.0870061	0.0368588	579.068	0.997175	0.721089	0.668271	0.122637	0.175618	0.0296643
576			0.001518	0.005335	0.006158	0.028333	0.00525989	0.255489	0.004382										656			0.0292824	0.00510225	0.0635626	0.0148485	0.00155604	0.301733	0.0876382	0.0352445	579.537	0.99337	0.721156	0.668591	0.118745	0.189424	0.015016
577			0.001902	0.005778	0.0073	0.028278	0.00406504	0.239789	0.004752										657			0.0269097	0.00418946	0.0602863	0.0143956	0.00218566	0.294328	0.0822973	0.0341625	580.005	0.993491	0.697761	0.660274	0.131154	0.190119	0.0297867
578			0.001749	0.006361	0.006211	0.028981	0.00286644	0.223853	0.003347										658			0.0263433	0.00570749	0.0560598	0.0138581	0.00166145	0.286101	0.0826443	0.0307752	580.473	0.98911	0.707842	0.65082	0.141688	0.191237	0.0338141
579			0.001635	0.004923	0.008392	0.028748	0.002411	0.208496	0.002592										659			0.0240371	0.00557733	0.0560299	0.0135207	0.00172132	0.279887	0.0802436	0.0301507	580.941	0.983885	0.698234	0.653683	0.143918	0.191131	0.0292336
580			0.002049	0.004588	0.005398	0.027715	0.00439504	0.195531	0.002865										660			0.0242016	0.00478428	0.0558795	0.0130533	0.00160921	0.272259	0.0767717	0.0287853	581.409	0.976474	0.691675	0.640317	0.135406	0.184533	0.0307976
581			0.001272	0.004223	0.005889	0.027824	0.00319538	0.181675	0.003195										661			0.0231394	0.00451728	0.054438	0.0124672	0.00142435	0.262675	0.0737768	0.0302279	581.876	0.97062	0.68274	0.642571	0.144746	0.18683	0.0311301
582			0.001524	0.003997	0.006543	0.027847	0.00445155	0.168679	0.00333										662			0.0225869	0.0043353	0.0494928	0.012191	0.00111138	0.248764	0.0693372	0.0269938	582.344	0.966075	0.679374	0.630107	0.147274	0.175019	0.0231393
583			0.002261	0.004705	0.005503	0.025529	0.00437064	0.155729	0.003412										663			0.0203222	0.00651773	0.0495252	0.010208	0.0012035	0.244815	0.0682238	0.0254651	582.811	0.962199	0.668821	0.62285	0.153698	0.189676	0.0222373
584			0.001503	0.004899	0.006565	0.025878	0.00292872	0.143947	0.003245										664			0.0199485	0.005285	0.0463951	0.0103142	0.00112873	0.238328	0.0657833	0.0260014	583.279	0.955419	0.668352	0.620854	0.166005	0.182057	0.0244097
585			0.001808	0.003678	0.004457	0.026574	0.00273131	0.132367	0.002889										665			0.0188342	0.00249886	0.0466116	0.0105096	0.00108574	0.236424	0.0650317	0.0244741	583.746	0.946425	0.659793	0.609778	0.172276	0.175281	0.0256458
586			0	0.000871	0.005751	0.025866	0.00316942	0.121101	0.003005										666			0.0173917	0.00451325	0.0443009	0.0104721	0.00116626	0.226219	0.062014	0.0214227	584.213	0.945054	0.657201	0.615987	0.164908	0.191411	0.0315349
587			0.002328	0.003951	0.005656	0.026754	0.00210946	0.11196	0.003225										667			0.0164374	0.00412179	0.0427117	0.00897235	0.00112086	0.220065	0.0593134	0.0225995	584.681	0.93429	0.644575	0.600216	0.184858	0.184246	0.0263123
588			0.001846	0.004067	0.006423	0.024709	0.00289383	0.101902	0.002181										668			0.0164844	0.00274024	0.0406921	0.00863173	0.00129114	0.212202	0.0555679	0.0211765	585.148	0.923752	0.644471	0.604289	0.194683	0.182322	0.022007
589			0.001485	0.002745	0.005728	0.024392	0.00369684	0.089804	0.000271										669			0.0154231	0.00248031	0.039253	0.00818545	0.00104987	0.206654	0.0552139	0.0194964	585.615	0.917963	0.634536	0.590274	0.200947	0.186903	0.0223475
590			0.001676	0.004083	0.004536	0.025083	0.00221951	0.080843	0.00046										670			0.0134188	0.0032694	0.0377322	0.00811587	0.00126158	0.201225	0.054259	0.0207788	586.081	0.910879	0.632982	0.59433	0.206324	0.179099	0.0301476
591			0.001558	0.003134	0.004241	0.024918	0.00303814	0.073071	0.001836										671			0.0125691	0.00240294	0.0363761	0.00861156	0.000894356	0.19509	0.0512245	0.0195088	586.548	0.904318	0.622686	0.585125	0.22132	0.18336	0.0205389
592			0.001376	0.002317	0.005198	0.024459	0.00261413	0.068982	0.002586										672			0.0128438	0.00298759	0.0354943	0.00814958	0.000894554	0.18504	0.0512361	0.0182606	587.015	0.894782	0.623742	0.575892	0.227622	0.173651	0.0171374
593			0.001453	0.002753	0.004892	0.023006	0.00299923	0.062214	0.002826										673			0.0121133	0.00376291	0.035281	0.00741671	0.000825574	0.178656	0.049533	0.0176818	587.481	0.889435	0.622505	0.57802	0.232991	0.184722	0.0255778
594			0.002089	0.003297	0.005961	0.022418	0.00306217	0.055313	0.001713										674			0.0108294	0.00227207	0.0351764	0.00696356	0.000806046	0.171679	0.0467171	0.0185358	587.948	0.878194	0.614662	0.567279	0.247424	0.162506	0.0221705
595			0.002186	0.002893	0.005053	0.023043	0.00278327	0.050215	0.002833										675			0.0107036	0.0021845	0.0333156	0.00688971	0.000939121	0.169157	0.0456624	0.0153962	588.414	0.872265	0.611186	0.569008	0.251297	0.179498	0.0225054
596			0.001844	0.001672	0.004387	0.021508	0.000607633	0.04476	0.002347										676			0.0107812	0.00344753	0.0318903	0.00650429	0.000633716	0.167266	0.0446898	0.0165532	588.88	0.862019	0.600824	0.563975	0.268781	0.170631	0.019399
597			0.001566	0.001524	0.006154	0.021882	0.0030486	0.039558	0.002044										677			0.010035	0.00291669	0.0309249	0.00581603	0.000837036	0.157888	0.0420411	0.0150215	589.347	0.857548	0.600424	0.559105	0.286004	0.179426	0.0279048
598			0.001682	0.002108	0.004382	0.020655	0.00213752	0.035948	0.002701										678			0.00942162	0.00201609	0.0296889	0.00592591	0.000798837	0.152969	0.0415519	0.0159405	589.813	0.847978	0.603535	0.553976	0.28306	0.167958	0.0194869
599			0.001868	0.001742	0.004831	0.021686	0.00238895	0.031429	0.002417										679			0.00751711	0.00224128	0.028749	0.00554027	0.000687956	0.152373	0.0392472	0.0148685	590.279	0.835979	0.586203	0.551196	0.296036	0.183009	0.0226701
600			0.001491	0	0.005224	0.01907	0.00393786	0.028335	0.002278										680			0.00821199	0.00200203	0.0271432	0.00548847	0.000892162	0.145357	0.0384725	0.0140294	590.745	0.835066	0.593592	0.545882	0.303738	0.176021	0.0334194
601					0.006094	0.01995	0.00283311	0.025241	0.002677										681			0.00681989	0.00197218	0.0252411	0.00544755	0.000835168	0.141593	0.0364454	0.0131094	591.21	0.823449	0.579269	0.533881	0.315893	0.175399	0.0208465
602					0.004751	0.018508	0.00287344	0.022187	0.002184										682			0.00750375	0.00237188	0.0256549	0.00521237	0.0007224	0.138803	0.0353212	0.0127154	591.676	0.817175	0.583515	0.536111	0.320953	0.178671	0.0224809
603					0.006318	0.018991	0.00245385	0.018713	0.00215										683			0.00599462	0.00186757	0.0253676	0.00464513	0.000508845	0.129704	0.0337893	0.0115425	592.141	0.806203	0.5734	0.527419	0.327741	0.172711	0.0199886
604					0.003592	0.017481	0.00232808	0.017556	0.002236										684			0.00539091	0.00270965	0.0236747	0.00393049	0.000747563	0.131211	0.0339505	0.0124841	592.607	0.796976	0.57327	0.532547	0.360642	0.168787	0.0250931
605					0.00455	0.017536	0.0017985	0.014015	0.001783										685			0.00500848	0.00189675	0.0224808	0.00437854	0.000642454	0.123597	0.0320026	0.0103448	593.072	0.78842	0.563365	0.52597	0.366852	0.17118	0.0213035
606					0.004453	0.016374	0.00165743	0.01332	0.002588										686			0.00518752	0.00244057	0.0202242	0.0038598	0.00073338	0.122308	0.0314019	0.0123841	593.538	0.789351	0.562524	0.51941	0.388892	0.168425	0.0232247
607					0.004477	0.015677	0.00381524	0.01129	0.002623										687			0.00431994	0.00115944	0.0202157	0.00389986	0.000493381	0.119643	0.0289742	0.0100686	594.003	0.774552	0.553186	0.515898	0.404498	0.171062	0.0226016
608					0.004834	0.014747	0.0016301	0.009802	0.002843										688			0.00437024	0.00124263	0.0200857	0.00388318	0.000642006	0.113831	0.0302448	0.010099	594.468	0.763858	0.54796	0.513897	0.410228	0.162569	0.0277079
609					0.005071	0.014215	0.00179645	0.008568	0.00221										689			0.00372943	0.00192893	0.0191441	0.00367711	0.000464401	0.11231	0.0280878	0.0103469	594.933	0.752225	0.54783	0.500244	0.424584	0.17027	0.0219856
610					0.003132	0.014865	0.00230247	0.00473	0.000104										690			0.00235843	0.00225279	0.0174688	0.00335	0.000361528	0.107894	0.027362	0.0100102	595.398	0.747071	0.544148	0.498215	0.434625	0.162947	0.0223455
611					0.003225	0.01445	0.00381026	0.004102	0										691			0.00282481	0.00183375	0.0164051	0.00292085	0.000376087	0.105841	0.025746	0.00832568	595.862	0.745861	0.547274	0.491731	0.465204	0.165838	0.022712
612					0.003233	0.014334	0.00233856	0.005918	0.002599										692			0.00199284	0.00117362	0.0165351	0.00305456	0.000301496	0.101262	0.0245881	0.0086167	596.327	0.732808	0.537545	0.490905	0.476526	0.168886	0.019854
613					0.00352	0.011413	0.00205594	0.004903	0.002486										693			0.0020836	0.00272661	0.0174826	0.00285066	0.000398771	0.0997785	0.024619	0.00769546	596.792	0.728345	0.529602	0.487149	0.485186	0.163562	0.0160213
614					0.003062	0.012604	0.00250772	0.004339	0.002603										694			0.00277101	0.00176504	0.0161974	0.00253262	0.000501718	0.0977153	0.0235976	0.00707631	597.256	0.719333	0.527953	0.482408	0.498302	0.170734	0.0144314
615					0.003854	0.011015	0.00238568	0.004845	0.003884										695			0.00198858	0.00301357	0.015977	0.00198657	0.00024236	0.0931629	0.0220161	0.00735221	597.721	0.719115	0.52264	0.47693	0.524249	0.154906	0.0147672
616					0.004026	0.010828	0.00114661	0.003257	0.002276										696			0.00152066	0.00130572	0.013773	0.0027732	0.000397363	0.0931459	0.0208536	0.00650383	598.185	0.712105	0.521664	0.473976	0.527576	0.15218	0.02378
617					0.004642	0.011562	0.00245169	0.003351	0.002979										697			0.000453408	0.00200917	0.0134161	0.00209389	0.000317414	0.0874256	0.0219723	0.00695745	598.649	0.699718	0.51837	0.465743	0.562609	0.157144	0.0167271
618					0.004707	0.008823	0.00388554	0.002775	0.002375										698			0.000529788	0.000314839	0.0121149	0.00244004	0.000398789	0.0854157	0.0202923	0.00816018	599.113	0.699482	0.512315	0.463122	0.587009	0.15438	0.0144869
619					0.004776	0.009857	0.0016151	0.002852	0.003347										699			0	0	0.0112096			0.0813589	0.0199551	0.00745827	599.577	0.693021	0.504261	0.457054	0.61634	0.151192	0.0244703
620					0.003893	0.008694	0.00162105	0.003054	0.003607										700			0.00055706	0.00369022	0.0138965			0.0808249	0.0186853	0.00627063	600.041	0.686144	0.492603	0.455909	0.60581	0.153452	0.0254383
621					0.004428	0.008631	0.00138209	0.002268	0.003557																					600.505	0.681268	0.497253	0.44309	0.605133	0.152076	0.0267101
622					0.003661	0.007798	0.00133231	0.001308	0.003657																					600.968	0.670845	0.485855	0.438866	0.623104	0.147815	0.0167239
623					0.004701	0.006818	0.00172212	0.001675	0.003088																					601.432	0.666283	0.485769	0.436109	0.65769	0.145798	0.0154615
624					0.004944	0.006782	0.000186512	0.002195	0.003324																					601.895	0.666105	0.478804	0.433273	0.663493	0.149586	0.0258133
625					0.002097	0.007257	0.00146352	0.002336	0.004406																					602.359	0.660037	0.474891	0.431762	0.694609	0.141658	0.0226049
626					0.002394	0.00557	0.00128605	0.000721	0.00349																					602.822	0.657782	0.471574	0.418957	0.719963	0.151077	0.0258482
627					0.003231	0.005449	5.08099e-05	0.000863	0.00393																					603.285	0.651637	0.468751	0.424651	0.731339	0.153103	0.0177816
628					0.003566	0.006435	0.00189955	0.00137	0.004075																					603.748	0.64568	0.459636	0.416853	0.732132	0.140625	0.0148816
629					0.002102	0.004747	0.000277578	0.001335	0.004144																					604.211	0.636917	0.454995	0.407539	0.752161	0.149077	0.0275108
630					0.002523	0.006187	0.00233771	0.001509	0.004234																					604.674	0.638994	0.451296	0.407984	0.783272	0.136519	0.0203943
631					0.0041	0.003558	0.00176977	0	0.003286																					605.137	0.630419	0.451637	0.396526	0.788745	0.149194	0.0184629
632					0.002985	0.004041	0.00287533	0.002025	0.004556																					605.6	0.624468	0.444896	0.391843	0.822257	0.137782	0.0165451
633					0.002197	0.00389	0	0.000385	0.004078																					606.062	0.624308	0.431526	0.393961	0.821831	0.137649	0.0162432
634					0.002028	0.00206	0.000502972	0.001313	0.00433																					606.525	0.623632	0.434292	0.384155	0.838779	0.135109	0.0191741
635					0.002044	0.002256	0.00125335	0.001064	0.004286																					606.987	0.617849	0.430186	0.382327	0.860138	0.125111	0.01528
636					0.002868	0.001838	0.000466149	0.001695	0.005074																					607.449	0.610971	0.429801	0.377925	0.868394	0.142185	0.0123732
637					0.002675	0.001239	0.000276167	0.001122	0.004721																					607.912	0.606498	0.419117	0.372138	0.880481	0.122252	0.0198936
638					0.001409	0.001677	0.00161372	0.000825	0.004548																					608.374	0.602635	0.417663	0.366542	0.889898	0.129491	0.0195805
639					0.003465	0.002733	0.00232703	0.0009	0.004734																					608.836	0.6058	0.403045	0.362287	0.883674	0.124992	0.0088152
640					0.002765	0.000278	0.00196308	0.001412	0.005112																					609.297	0.594055	0.401595	0.356028	0.900619	0.125631	0.0140376
641					0.002591	0.000902	0.00060054	0.001005	0.00521																					609.759	0.593468	0.406853	0.351364	0.930524	0.132411	0.0186004
642					0.003257	0.000359	0.00166676	0.000376	0.004272																					610.221	0.587898	0.390601	0.350628	0.921891	0.128948	0.0160042
643					0.001195	0.00102	0.00212731	0.000572	0.004644																					610.682	0.588613	0.392809	0.348459	0.918967	0.127942	0.0176781
644					0.000995	0	0.00282862	0.000853	0.005027																					611.144	0.577413	0.389856	0.342886	0.943016	0.123622	0.0157457
645					0.001907	0.000788	0.00241002	0.000849	0.004259																					611.605	0.582198	0.380905	0.338738	0.948133	0.135256	0.0197095
646					0.001848	0.001115	0.00129104	0.000383	0.004293																					612.067	0.574446	0.378776	0.337515	0.955075	0.115427	0.0141433
647					0	0.000492	0.00249844	0.000799	0.004718																					612.528	0.571299	0.376347	0.330232	0.951612	0.121415	0.0151407
648					0.001902	0.000693	0.00368026	0.000412	0.004747																					612.989	0.568559	0.370061	0.326797	0.954508	0.116246	0.0125163
649					0.00119	0.00082	0.0021113	0.001916	0.005635																					613.45	0.563708	0.361209	0.321914	0.966188	0.115983	0.0112051
650					0.001614	0.000545	0.00148942	0.000226	0.003638																					613.911	0.555111	0.359521	0.314138	0.976283	0.108157	0.0217631
																														614.371	0.559819	0.356765	0.312776	0.994774	0.116818	0.0158431
																														614.832	0.555244	0.35058	0.309156	0.988816	0.110026	0.0231293
																														615.293	0.548708	0.340678	0.304049	1	0.11211	0.0198443
																														615.753	0.546052	0.339978	0.298492	0.998669	0.104291	0.0165519
																														616.214	0.540897	0.342401	0.293237	0.995208	0.107998	0.02087
																														616.674	0.537086	0.33372	0.291412	0.986703	0.108048	0.0178969
																														617.134	0.534119	0.33539	0.290205	0.98335	0.107771	0.0132636
																														617.594	0.524224	0.32129	0.285088	1.00701	0.111142	0.0145985
																														618.054	0.522297	0.323871	0.279216	1.006	0.109883	0.0219106
																														618.514	0.519584	0.319303	0.281034	1.00052	0.100015	0.0199309
																														618.974	0.518459	0.31507	0.271827	0.986032	0.109687	0.0119659
																														619.433	0.51417	0.310226	0.275784	0.977736	0.0989191	0.0176464
																														619.893	0.51538	0.30511	0.269743	0.961412	0.098096	0.0163434
																														620.352	0.504905	0.307386	0.268044	0.969805	0.100892	0.00968561
																														620.812	0.503345	0.294388	0.263095	0.970984	0.0973472	0.0167197
																														621.271	0.502013	0.297239	0.259294	0.95073	0.0867473	0.0180714
																														621.73	0.497634	0.297047	0.256401	0.950873	0.0981394	0.0150669
																														622.189	0.488072	0.286788	0.249308	0.953624	0.0981561	0.0167439
																														622.648	0.485212	0.28203	0.248147	0.931029	0.0901175	0.0133913
																														623.107	0.481238	0.274508	0.246526	0.913358	0.0968057	0.0264513
																														623.566	0.478182	0.277692	0.24322	0.926723	0.101298	0.0144192
																														624.025	0.472353	0.276057	0.241466	0.93071	0.0960926	0.014105
																														624.483	0.472774	0.273295	0.234896	0.902476	0.0975721	0.0151343
																														624.942	0.468815	0.268588	0.236103	0.911584	0.08596	0.0245865
																														625.4	0.461896	0.260383	0.233409	0.909426	0.0897297	0.00775299
																														625.858	0.457838	0.263914	0.220736	0.864157	0.091816	0.0148431
																														626.316	0.453	0.251937	0.223385	0.859729	0.0885003	0.0172138
																														626.774	0.44927	0.255032	0.224249	0.838568	0.0794493	0.0104678
																														627.232	0.446433	0.247907	0.221321	0.845694	0.0946292	0.0141868
																														627.69	0.446709	0.248448	0.217555	0.843265	0.0781449	0.0229741
																														628.148	0.434445	0.244784	0.210089	0.821979	0.081876	0.0229814
																														628.606	0.429686	0.240477	0.209393	0.833848	0.0809078	0.0128493
																														629.063	0.42356	0.233987	0.208976	0.81711	0.0853508	0.0172573
																														629.521	0.426486	0.231239	0.20536	0.817966	0.0743553	0.0155942
																														629.978	0.418396	0.237403	0.204845	0.7988	0.0788944	0.0163023
																														630.435	0.414251	0.228652	0.200512	0.782827	0.0748415	0.0152855
																														630.892	0.416076	0.230687	0.19942	0.775647	0.0690881	0.0186832
																														631.35	0.409942	0.22339	0.197599	0.775534	0.0796427	0.0132574
																														631.807	0.405051	0.222275	0.192118	0.754863	0.0736087	0.0115682
																														632.263	0.39726	0.218537	0.189267	0.740092	0.0825407	0.00579199
																														632.72	0.396755	0.218088	0.19057	0.73278	0.0741752	0.0122863
																														633.177	0.390604	0.213275	0.185616	0.743769	0.0803825	0.0136655
																														633.633	0.386361	0.210181	0.186236	0.730868	0.0718649	0.010932
																														634.09	0.383462	0.207384	0.184893	0.71769	0.0735705	0.0215232
																														634.546	0.380749	0.208579	0.176225	0.729155	0.0640547	0.0102525
																														635.002	0.375973	0.205003	0.171123	0.697024	0.0644169	0.00854662
																														635.458	0.374288	0.197084	0.172088	0.687845	0.0781332	0.00821349
																														635.914	0.366897	0.203283	0.172668	0.678645	0.0659202	0.00890741
																														636.37	0.365861	0.198434	0.167481	0.658132	0.0700908	0.0137178
																														636.826	0.360819	0.195899	0.168921	0.662119	0.0605789	0.0102988
																														637.282	0.355235	0.192564	0.168263	0.65709	0.0647461	0.0199295
																														637.737	0.353626	0.191684	0.164389	0.647031	0.0576025	0.0110052
																														638.193	0.346378	0.186181	0.159124	0.641852	0.0617622	0.010325
																														638.649	0.342597	0.185086	0.16077	0.619905	0.0717516	0.00413222
																														639.104	0.339401	0.185322	0.15988	0.604225	0.0656037	0.0182594
																														639.559	0.333873	0.17894	0.157836	0.606727	0.0587508	0.00964922
																														640.014	0.332082	0.177514	0.153363	0.622908	0.0615188	0.0117206
																														640.469	0.326081	0.176349	0.148513	0.600057	0.0633216	0.0107007
																														640.924	0.327038	0.169929	0.15209	0.592506	0.0606492	0.0117519
																														641.379	0.317747	0.178366	0.144686	0.583906	0.0582787	0.0121062
																														641.834	0.317656	0.170308	0.146439	0.582246	0.0624538	0.00311487
																														642.288	0.311251	0.16795	0.143238	0.563812	0.062869	0.010741
																														642.743	0.308861	0.164429	0.140124	0.564946	0.0570774	0.00798039
																														643.197	0.308029	0.164735	0.138216	0.560667	0.0564611	0.0187617
																														643.651	0.303291	0.164525	0.135109	0.566406	0.0502885	0.00521805
																														644.106	0.299085	0.166419	0.137075	0.532322	0.0524225	0.0153218
																														644.56	0.294168	0.156956	0.13431	0.553666	0.0618123	0.0104494
																														645.014	0.290559	0.157576	0.133318	0.551804	0.0514091	0.0167238
																														645.468	0.286241	0.151723	0.132814	0.542555	0.0521534	0.0129036
																														645.922	0.288415	0.151447	0.126248	0.517772	0.0522029	0.0122176
																														646.375	0.288218	0.146862	0.128443	0.499674	0.0484187	0.0125782
																														646.829	0.282451	0.147578	0.129604	0.521751	0.0481136	0.0174854
																														647.282	0.279402	0.146067	0.124292	0.512745	0.0408282	0.00735039
																														647.736	0.275652	0.148291	0.124658	0.498302	0.0537871	0.00700654
																														648.189	0.274067	0.144987	0.122805	0.499452	0.0471957	0.0101691
																														648.642	0.271008	0.140321	0.119722	0.511166	0.055644	0.00772255
																														649.095	0.265502	0.139999	0.118984	0.491744	0.0367902	0.0105434
																														649.548	0.261942	0.139115	0.117626	0.48923	0.0544076	0.000704164
																														650.001	0.258404	0.135331	0.118652	0.484319	0.0513408	0.0158723
																														650.454	0.263404	0.136024	0.111695	0.476633	0.0436811	0.00318003
																														650.907	0.255864	0.134392	0.114306	0.474733	0.0377586	0.0176978
																														651.359	0.249661	0.131987	0.111285	0.457618	0.0417015	0.0131156
																														651.812	0.252835	0.131894	0.112807	0.453797	0.0516687	0.00638945
																														652.264	0.248557	0.125293	0.112713	0.455755	0.0400416	0.00817481
																														652.716	0.245137	0.125751	0.107286	0.451838	0.0422189	0.0160136
																														653.168	0.242309	0.120782	0.108118	0.447513	0.0451065	0.0142499
																														653.62	0.245692	0.123316	0.102938	0.436201	0.0490574	0.00606166
																														654.072	0.238577	0.121752	0.103292	0.427284	0.0391391	0.00107067
																														654.524	0.233796	0.120776	0.102944	0.43079	0.0409564	0.00678725
																														654.976	0.231871	0.115908	0.101686	0.441557	0.0374298	0.00858137
																														655.428	0.226846	0.11338	0.101838	0.423977	0.0495952	0.0118101
																														655.879	0.225277	0.118861	0.0973378	0.413633	0.0374981	-0.00179105
																														656.331	0.223477	0.111617	0.0981924	0.407073	0.0357444	0.00286823
																														656.782	0.221373	0.113493	0.0924621	0.410554	0.0347027	0.00645923
																														657.233	0.217081	0.112803	0.0927132	0.407481	0.0361688	0.00143678
																														657.684	0.212984	0.107693	0.0924145	0.386714	0.0344143	0.0147424
																														658.135	0.21297	0.111664	0.0922208	0.392353	0.0333752	0.0129587
																														658.586	0.213277	0.107223	0.0912733	0.38063	0.0416787	0.0158572
																														659.037	0.211102	0.10825	0.0888947	0.400248	0.026619	0.0119067
																														659.488	0.20954	0.103168	0.0897483	0.393979	0.0392445	-0.000722268
																														659.939	0.204966	0.101193	0.0899909	0.375822	0.0367573	0.00903649
																														660.389	0.203141	0.0986048	0.0853547	0.377947	0.0342374	0.00361487
																														660.84	0.202527	0.101864	0.0852986	0.378276	0.0367581	0.010844
																														661.29	0.19653	0.0980931	0.0835364	0.366346	0.0263285	0.00868221
																														661.74	0.195443	0.099571	0.0834509	0.361913	0.0292511	0.0101422
																														662.19	0.196267	0.0995034	0.0842477	0.355413	0.0408645	-0.00435277
																														662.64	0.192406	0.0908042	0.0836786	0.360541	0.0181103	0.00908266
																														663.09	0.187842	0.0949945	0.0808944	0.356525	0.0366393	0.00618573
																														663.54	0.190543	0.0925213	0.0806063	0.349618	0.0316036	0.00546543
																														663.99	0.186913	0.0934113	0.0768662	0.346216	0.0229165	0.00839174
																														664.439	0.186717	0.092132	0.0769528	0.333966	0.0305314	0.00437487
																														664.889	0.179123	0.0901017	0.0747207	0.327	0.0217899	0.0091067
																														665.338	0.178387	0.0925471	0.0766157	0.327518	0.0352449	0.00255117
																														665.787	0.176217	0.085906	0.0745862	0.337347	0.0254587	0.0138624
																														666.237	0.177621	0.0898395	0.0736919	0.329015	0.0356561	0.00547413
																														666.686	0.174487	0.0851096	0.0718799	0.336737	0.0312867	0.0116769
																														667.135	0.172023	0.0831827	0.0696307	0.317061	0.0389349	0.00510976
																														667.584	0.169964	0.0822254	0.0692444	0.319137	0.0265892	0.00401875
																														668.032	0.164811	0.0823877	0.070712	0.311662	0.0280724	0.00621661
																														668.481	0.166966	0.077314	0.0709464	0.318487	0.030635	0.0102427
																														668.93	0.161928	0.0798236	0.0680815	0.315768	0.0306457	0.00475718
																														669.378	0.161979	0.0806411	0.0669488	0.292288	0.0175245	0.00805645
																														669.826	0.160366	0.0811654	0.0632845	0.296416	0.0310576	0.00586389
																														670.275	0.159366	0.0731285	0.0658987	0.299563	0.028164	0.0102726
																														670.723	0.157665	0.0743611	0.0647453	0.284662	0.0274656	0.00918299
																														671.171	0.152863	0.0795026	0.0605627	0.305906	0.0175954	0.0125012
																														671.619	0.154271	0.0769173	0.0622698	0.278727	0.0234756	0.00441503
																														672.067	0.155245	0.077666	0.0616499	0.286415	0.0330382	0.0069959
																														672.514	0.149178	0.0731102	0.0604589	0.282227	0.0257362	0.00258144
																														672.962	0.145858	0.0688431	0.0616624	0.277668	0.0254078	0.00886434
																														673.41	0.145896	0.0695266	0.0595385	0.276504	0.0221149	0.0022182
																														673.857	0.143885	0.0702826	0.0565186	0.265668	0.0243482	0.00481042
																														674.304	0.141347	0.0710843	0.0575978	0.267593	0.0162405	0.00185111
																														674.752	0.139588	0.0688308	0.0573586	0.261955	0.0221534	0.00481448
																														675.199	0.140912	0.0657779	0.0574527	0.254758	0.0173508	0.00629487
																														675.646	0.139176	0.0644279	0.0543718	0.265647	0.028404	0.0103601
																														676.093	0.13672	0.0638048	0.0536797	0.258443	0.0202844	0.00591882
																														676.539	0.134507	0.0628085	0.051971	0.251064	0.0218017	0.00741286
																														676.986	0.131472	0.0610455	0.0531384	0.258367	0.0225843	0.00482767
																														677.433	0.13216	0.0659814	0.0499323	0.244194	0.020378	0.00557452
																														677.879	0.131954	0.0648905	0.0528617	0.249397	0.0218755	0.00855361
																														678.326	0.13056	0.062962	0.0506929	0.240348	0.0218695	0.00446155
																														678.772	0.129889	0.0593304	0.0489238	0.238042	0.0155583	-0.00222936
																														679.218	0.123985	0.0605355	0.0467612	0.238709	0.0214807	0.0133733
																														679.664	0.123127	0.0565854	0.0467739	0.231223	0.0211151	0.00148626
																														680.11	0.121014	0.0560773	0.0446441	0.23634	0.0259408	0.00669073
																														680.556	0.120977	0.0560591	0.047107	0.226479	0.0144652	0.0104168
																														681.002	0.120552	0.0556587	0.0471037	0.21948	0.0178188	0.0119153
																														681.447	0.117656	0.0535226	0.0450166	0.207505	0.0174693	0.00932041
																														681.893	0.117704	0.0535264	0.043978	0.211731	0.0141417	0.00746561
																														682.338	0.115445	0.0535421	0.045256	0.215751	0.012284	0.00970765
																														682.784	0.115668	0.0497821	0.0433019	0.224754	0.0152608	0.00485347
																														683.229	0.112616	0.0536049	0.0419855	0.21235	0.0145315	0.00560602
																														683.674	0.112377	0.0528183	0.0437858	0.202663	0.0171758	0.00599232
																														684.119	0.110707	0.0481466	0.0408	0.209875	0.0183253	0.00525169
																														684.564	0.109529	0.0521669	0.0400713	0.205215	0.0115965	0.0131326
																														685.009	0.107723	0.0507951	0.0412487	0.204175	0.0153409	0.0105085
																														685.454	0.106585	0.0475185	0.0405249	0.18845	0.0119651	0.0120014
																														685.899	0.105954	0.0511704	0.0371567	0.186507	0.0164405	0.00562172
																														686.343	0.10411	0.0466827	0.0394754	0.181599	0.0127153	0.0108783
																														686.787	0.103138	0.0493056	0.0390118	0.181119	0.0176009	0.00338062
																														687.232	0.10255	0.0471466	0.0366869	0.183177	0.022499	0.00865081
																														687.676	0.103211	0.0449026	0.0367467	0.18778	0.00938671	0.00225965
																														688.12	0.0990709	0.0450444	0.0384501	0.192368	0.0116529	0.0105572
																														688.564	0.101671	0.0435386	0.0349716	0.187777	0.0127905	0.003396
																														689.008	0.0998763	0.0445894	0.0344203	0.177708	0.0105416	0.00981838
																														689.452	0.0977072	0.0433628	0.0349748	0.168137	0.0165932	0.00226958
																														689.895	0.0992745	0.0447762	0.0346216	0.173179	0.00717727	0.00985135
																														690.339	0.0952846	0.0407089	0.0349229	0.166881	0.0113275	0
																														690.783	0.0974472	0.0405746	0.0327913	0.161946	0.0139553	0.0094579
																														691.226	0.0920386	0.040216	0.0336174	0.159479	0.0143408	0.010599
																														691.669	0.093021	0.0407175	0.0332835	0.175224	0.013994	-0.000379363
																														692.112	0.092239	0.0406419	0.03158	0.16081	0.0223493	0.00341957
																														692.555	0.0890849	0.0422634	0.0295298	0.157824	0.0208277	0.0053177
																														692.998	0.0873548	0.0383498	0.0349855	0.164748	0.0136285	0.00759438
																														693.441	0.088619	0.0378606	0.0304753	0.154652	0.0106122	-0.00152063
																														693.884	0.0886194	0.0378391	0.0309516	0.167336	0.0132806	0.00228359
																														694.327	0.0857666	0.0396169	0.0280403	0.149857	0.0110167	0.0045725
																														694.769	0.082788	0.0397543	0.0293768	0.151875	0.00266232	0.00305189
																														695.212	0.0843401	0.0355056	0.0293178	0.141362	0.00875857	0.00878516
																														695.654	0.0851095	0.0376097	0.0289922	0.134899	0.00953301	0.00917947
																														696.096	0.084258	0.0361675	0.0256276	0.14762	0.0118333	0.00459455
																														696.538	0.081987	0.031923	0.0276271	0.142439	0.0141235	0.0065089
																														696.98	0.0812693	0.0350664	0.0266539	0.143178	0.00916114	0.0103376
																														697.422	0.0810109	0.0348193	0.0286017	0.140054	0.0107037	-0.000383436
																														697.864	0.0802785	0.0322884	0.0271967	0.1373	0.0168459	0.00384024
																														698.306	0.0786574	0.0332614	0.0265682	0.1333	0.00651263	0.00461111
																														698.747	0.0779565	0.0323236	0.0265213	0.135555	0.0122615	-0.00230602
																														699.189	0.0774437	0.0324437	0.0270986	0.118584	0.0199439	0.0023082
																														699.63	0.0746551	0.0296799	0.024667	0.13334	0.0153713	-0.00616718
																														700.072	0.0767895	0.0330061	0.0258758	0.128738	0.00615999	0.00502019
																														700.513	0.07443	0.0330712	0.0247817	0.133786	0.00886808	0.00966848
																														700.954	0.0718616	0.0292407	0.0254886	0.127622	0.00965345	0.00193655
																														701.395	0.0734328	0.0298535	0.0253727	0.127797	0.00850674	0.000387844
																														701.836	0.0717749	0.0299094	0.0253657	0.127221	0.0100671	-0.00194187
																														702.277	0.0728454	0.0270037	0.0235948	0.122109	0.00426411	0.00466588
																														702.717	0.0721259	0.0312777	0.0236842	0.119978	0.01591	-0.00467071
																														703.158	0.070791	0.030119	0.0223964	0.121977	0.0116527	0.00506483
																														703.598	0.0708629	0.0328752	0.0224234	0.117181	0.00777502	0.00350938
																														704.038	0.0674123	0.02795	0.021848	0.112014	0.0140085	0.0078061
																														704.479	0.0674268	0.0272316	0.0225789	0.118304	0.0136489	0.000782303
																														704.919	0.0668695	0.0249809	0.0207117	0.10909	0.00977026	0.00313598
																														705.359	0.0644375	0.0270588	0.0204873	0.113075	0.00391491	0.00431947
																														705.799	0.0646897	0.027283	0.0223135	0.1087	0.014509	0.00353992
																														706.239	0.0641853	0.0238234	0.0187143	0.109878	0.00706089	0.00196731
																														706.678	0.0652317	0.0269453	0.019304	0.112457	0.00823164	-0.00786345
																														707.118	0.0628137	0.0252481	0.0206342	0.101813	0.0156783	-0.00746981
																														707.557	0.0618444	0.0241807	0.0214662	0.100851	0.00903102	0.00472614
																														707.997	0.0624306	0.0221374	0.0204073	0.105224	0.0153406	-0.00433996
																														708.436	0.0611532	0.0230817	0.0185576	0.0912602	0.00787928	0
																														708.875	0.0589656	0.0241099	0.0174283	0.104406	0.00236748	0.00118733
																														709.314	0.0609131	0.0232596	0.0171268	0.104155	0.0193588	0.00317022
																														709.753	0.0618658	0.0231359	0.0185015	0.100823	0.00514188	-0.00119019
																														710.192	0.0592714	0.0275581	0.0167261	0.096668	0.00435359	0.0023819
																														710.631	0.0601789	0.0239721	0.0182949	0.100503	0	0.000793955
																														711.07	0.0577182	0.0243064	0.0156109	0.0901668	0.00712565	-0.000794142
																														711.508	0.0574163	0.0233001	0.0163237	0.088001	0.00634373	0.00516993
																														711.947	0.0569058	0.0236803	0.016645	0.0969894	-0.000397097	0.00119491
																														712.385	0.0560859	0.0204137	0.0179979	0.0939219	0.00794292	0.00239011
																														712.823	0.0537189	0.0227008	0.0166463	0.0981489	0.00119135	0.00637316
																														713.261	0.0540736	0.021096	0.0157143	0.0928481	0.0111298	0.00837269
																														713.699	0.0524822	0.0246735	0.0163195	0.0829668	0.0155276	0.000798703
																														714.137	0.0540857	0.0244016	0.0150618	0.0877359	0.00159509	0
																														714.575	0.0523525	0.0177933	0.0148152	0.0967671	0.000798713	0.00480683
																														715.013	0.0523658	0.018741	0.0129252	0.0934188	0.0115981	0.0008023
																														715.45	0.0486329	0.0166283	0.0144222	0.0842019	0.0112097	0.00803122
																														715.888	0.04945	0.0169867	0.0125742	0.0889491	0.0120227	0.00321577
																														716.325	0.0525474	0.0209064	0.013569	0.0886758	0.00401276	0.0128798
																														716.763	0.0515505	0.0210337	0.0144548	0.0833468	0.00160734	-0.0036275
																														717.2	0.0499747	0.0196756	0.0173992	0.0807477	0.00684198	0.000403691
																														717.637	0.0504268	0.020478	0.013223	0.0715139	0.0149181	0.00849275
																														718.074	0.0471976	0.0169512	0.0124575	0.0802341	0.0137296	0
																														718.511	0.0488148	0.0155446	0.0155516	0.0822121	0.00161566	0.00162056
																														718.947	0.046386	0.0182134	0.0133841	0.0826248	0.00404018	0.00567342
																														719.384	0.0445612	0.0162504	0.0132405	0.0780213	0	0.00689761
																														719.821	0.0470501	0.0191231	0.0125259	0.0757716	0.00202531	0.00162517
																														720.257	0.0447132	0.0166351	0.0142013	0.0777739	0.00688955	-0.000812996
																														720.693	0.0454692	0.0176339	0.0137402	0.0699119	-0.00202616	-0.00121939
																														721.13	0.0447007	0.0152298	0.0131224	0.0644513	0.0141915	-0.000406703
																														721.566	0.0432611	0.0179647	0.012194	0.073651	0.00609539	0.00489112
																														722.002	0.0446189	0.0173572	0.0124146	0.0730222	0.00162898	-0.00612723
																														722.438	0.0408797	0.0173171	0.00973411	0.0632518	0.0122362	-0.00204556
																														722.874	0.041945	0.0155945	0.0119619	0.0669125	0.00367651	-0.000819484
																														723.309	0.0434935	0.0138527	0.0101882	0.065393	0.00776916	0.00328116
																														723.745	0.0430676	0.0131975	0.0123471	0.0781343	0.00777503	0.0110823
																														724.18	0.0410054	0.0139887	0.0105194	0.0647343	0.01639	0
																														724.616	0.0391511	0.0162396	0.00899192	0.074024	-0.00451674	0.000823719
																														725.051	0.0411039	0.0130751	0.00926212	0.0761658	0.0061715	0.00371414
																														725.486	0.0378623	0.0127654	0.00905196	0.0539005	0.00288357	0.0037187
																														725.921	0.0385717	0.0157668	0.0102428	0.0663588	0.0107235	0.00703281
																														726.356	0.0391809	0.0143673	0.00822975	0.0652728	0.00454475	0.0157477
																														726.791	0.0338381	0.0136473	0.00990381	0.0629863	0.0153151	-0.00124554
																														727.226	0.0389727	0.0121299	0.00786506	0.0586155	0.00538488	0.000415479
																														727.66	0.036882	0.00973533	0.00885631	0.0622091	0.0103523	0.009553
																														728.095	0.0353812	0.0125543	0.00927111	0.0549975	0.00828372	0.0029081
																														728.529	0.0343639	0.0139735	0.00978263	0.0579341	0.00207546	0.00416352
																														728.964	0.0341229	0.0114585	0.0102373	0.0645117	-0.00207999	0.0108488
																														729.398	0.0351711	0.0133461	0.00835471	0.0625038	0.0145618	0.00667705
																														729.832	0.0344303	0.0113746	0.00752897	0.0556454	0.0108167	0.00667667
																														730.266	0.0319306	0.0120688	0.0085964	0.0633314	0.00957238	0.00500945
																														730.7	0.0330479	0.0130275	0.00831372	0.0593372	0.00458116	0.000835467
																														731.134	0.0318493	0.0100545	0.00940054	0.060629	0.00291917	0
																														731.567	0.032198	0.0118363	0.00607895	0.0583684	-0.00250922	0.00377526
																														732.001	0.0336854	0.0103465	0.00927042	0.0487772	-0.00167752	0.00799242
																														732.434	0.0307874	0.0109674	0.00779889	0.0459663	0.00713481	0.00968229
																														732.868	0.0331	0.00899494	0.00620618	0.0484432	0.0180604	0.00968954
																														733.301	0.0300973	0.00969665	0.00859374	0.0513172	0.00294147	0.00337188
																														733.734	0.029543	0.00961749	0.00764787	0.0586692	0.00336287	0.00168654
																														734.167	0.0302747	0.00824566	0.00634911	0.0530008	0.00126192	0.00295343
																														734.6	0.02958	0.0096557	0.00702379	0.0473486	0.0058959	0.00422414
																														735.033	0.0265979	0.00976773	0.00662612	0.057623	0.00295153	0.00422928
																														735.466	0.0284326	0.00884767	0.00671444	0.0511739	0.00887015	0.00889708
																														735.898	0.0285516	0.00818561	0.00590426	0.0422412	0.00634693	0.00721502
																														736.331	0.0268804	0.00847094	0.00664317	0.0492735	0.0101676	0.0012748
																														736.763	0.0242251	0.00630876	0.00726103	0.0604244	0.0118748	0.00255232
																														737.195	0.0286978	0.00650289	0.00637798	0.0534959	0.00594399	0.0063879
																														737.628	0.0250224	0.00503551	0.00543359	0.0424346	0.00680104	-0.00255813
																														738.06	0.0265923	0.00567353	0.00256303	0.0400233	0.00723708	0.00298902
																														738.492	0.0238027	0.00687983	0.00375811	0.0397587	0.00341841	0.0115722
																														738.923	0.0252422	0.00721153	0.00374714	0.0432322	0.00643337	0.0064529
																														739.355	0.0251974	0.00745543	0.00664372	0.0361244	0.0081397	0.00515647
																														739.787	0.0241747	0.00609488	0.00473193	0.0546901	0.0047022	-0.00085754
																														740.218	0.0223553	0.00906797	0.00435529	0.0471869	0.00597885	0.00642536
																														740.65	0.0222299	0.00757735	0.00417698	0.0372612	0.0115332	0.000856907
																														741.081	0.0219434	0.0047741	0.00406563	0.0455735	0	-0.00257253
																														741.513	0.0216859	0.00693603	0.00543873	0.0402987	0.0150024	0.00730899
																														741.944	0.0224578	0.00663167	0.00487161	0.0449923	0.000859642	0.0017245
																														742.375	0.0224075	0.00514456	0.00269378	0.039619	0.00645423	0
																														742.806	0.0228419	0.00666516	0.00447219	0.0388167	0.00215317	-0.00215971
																														743.236	0.0232728	0.0056329	0.00315495	0.046836	-0.00302018	-0.0047604
																														743.667	0.0227457	0.00336335	0.00294553	0.0410958	0.00432658	0.0060756
																														744.098	0.0205547	0.00365855	0.000698361	0.0495768	0.00520177	-0.00260878
																														744.528	0.0215102	0.00631694	1.25711e-05	0.032735	0.000433003	-0.00390886
																														744.958	0.0189886	0.00424949	0.00355413	0.0322797	0.00605536	-0.00650758
																														745.389	0.0215183	0.00373484	0.000750664	0.0390391	0.0138592	-0.00738507
																														745.819	0.0187239	0.0045622	0.00267126	0.0449873	0.00130137	-0.00217553
																														746.249	0.0201864	0.0027103	0.00232327	0.0290605	0.00477992	-0.00435857
																														746.679	0.0177056	0.00237686	0.00271486	0.0367083	0.00696527	0.00392986
																														747.109	0.0184791	0.00383224	0.00155961	0.0447889	0.00348761	-0.00306092
																														747.538	0.0176237	0.00536269	0.00341508	0.0333896	0	0.00612353
																														747.968	0.0169043	0.00249329	0.00292457	0.0380493	0.00785144	0.00350012
																														748.397	0.018384	0.0021435	0.00237726	0.0317304	0.00567454	-0.00131348
																														748.827	0.0153092	0.00233328	0.00337591	0.032601	0.0126681	-0.000438157
																														749.256	0.0158703	0	0.00270131	0.038123	0.00655554	0.00131509
																														749.685	0.0151034	0.00126325	0.00239527	0.0288121	0.00131148	0.00219243
																														750.114	0.0158962	0.00424237	0.00264994	0.0406994	0.00306187	0.00614234
																														750.543	0.0146585	0.0049851	0	0.0382086	-0.00613224	-0.00219674

## Sheet: Figure 2b
Figure 2b
	φ (%)	KD (μM)
FAST	20	32
A-R6.6	21.7	11
A-R6.18	22.3	6.2
A-R7.1	24.1	5
A-R7.2	25.4	6.1
A-R7.5	21.6	7.1
A-R7.7	27.4	4.4
A-R7.7-1	25.7	2.5
A-R7.7-2	26.8	2.1
A-R7.7-3	27.4	2.4
oFAST	30	3
A-R7.7-5	25.9	3

## Sheet: Figure 2c
Figure 2c
	φ (%)	KD (μM)
FAST	7	1.7
shuffling mutant-1	9	0.26
shuffling mutant-2	8	0.52
shuffling mutant-3	8	0.76
shuffling mutant-4	7.5	0.62
shuffling mutant-5	8.5	0.58
B-R6.11	10	0.23
tFAST	11	0.33
B-R6.17	9.8	0.24
B-R6.24	9.4	0.26
B-R7.2	9.5	0.34
B-R7.4	9.5	0.53

## Sheet: Figure 2d
Figure 2d
	φ (%)	KD (μM)
FAST	16	3.7
A-R5.3	19	0.9
A-R5.7	23	0.53
A-R5.12	24	0.76
A-R5.13 (shuffling mutant 4)	21	0.71
A-R5.21 (shuffling mutant 5)	20	0.69
A-R6.2	20	0.94
A-R7.1	16	2.5
A-R7.6	23	1.2
A-R7.19	20	1.1
A-R5.7-1 (shuffling mutant 1)	26	0.25
A-R5.7-2	26	0.36
A-R5.7-3	24	0.2
A-R5.12-1 (shuffling mutant 2)	22	0.3
A-R7.6-1 (shuffling mutant 3)	26	0.98
B-R5.2	24	0.35
B-R5.11	27	0.31
B-R5.19	24	0.19
B-R6.1	27	0.17
B-R6.10	22	0.46
B-R6.15	24	0.32
B-R6.19	28	0.14
B-R7.3	23	0.3
pFAST	27	0.15
B-R6.1-2	31	0.19
B-R6.2-3	27	0.14

## Sheet: Figure 2h
Figure 2h
	FAST		oFAST		tFAST		pFAST
	λem (max)	KD (μM)	λem (max)	KD (μM)	λem (max)	KD (μM)	λem (max)	KD (μM)
HMBR	541	0.13	540	0.19	541	0.19	542	0.01
HBR-3,5DM	560	0.08	560	0.01	560	0.01	561	0.01
HBR-3,5DOM	600	0.97	600	0.1	600	0.07	600	0.06
HBP-3M	506	6.9	505	0.37	505	0.56	503	0.22
HBP-3,5DM	522	3.7	519	0.2	522	0.36	520	0.15
HBP-3,5DOM	556	100	556	3	555	4	554	1.9
HBT-3,5DM	500	1.7	501	0.16	497	0.33	499	0.17
HBT-3,5DOM	532	3.3	533	0.3	532	0.44	532	0.2
HBO-3,5DM	481	32	482	3	485	5	483	2.4
HBO-3M	471	6.4	470	0.73	471	0.8	473	0.43

## Sheet: Figure 3b
Figure 3b
Residues	FAST	pFAST			* mutated residues
3	26.57	9.33121
4	24.203	9.47558
5	25.019	9.5317
6	25.452	9.09327
7	25.755	9.98318
8	25.067	10.1854
9	23.122	9.31296
10	21.433	10.0345
11	20.08	9.38639
12	17.589	10.2668
13	18.4	10.2774
14	19.293	9.46842
15	16.7	8.49026
16	15.594	8.5774
*17	18.872	8.95336
18	18.136	8.3396
19	18.178	7.69488
20	16.124	7.24843
*21	18.827	7.78619
22	20.515	8.13036
23	16.835	7.59755
24	18.293	7.37189
*25	21.327	8.22107
26	20.831	8.1232
27	23.558	8.26148
28	22.118	8.25353
29	20.172	7.56513
*30	17.535	7.34111
31	16.314	7.12214
32	12.403	7.43595
33	14.04	7.63049
34	12.341	8.05999
35	14.395	8.67076
36	15.876	8.42665
37	15.505	7.89464
38	13.707	7.48029
39	14.252	7.04348
40	11.309	7.18305
*41	13.021	6.98103
42	17.085	6.84797
43	18.429	7.11258
44	19.927	7.05825
45	21.881	7.39056
46	21.645	7.45615
47	22.818	7.47
48	25.527	7.96007
49	24.506	8.17091
50	22.126	8.0279
51	24.098	8.28336
52	22.984	7.69186
53	20.273	7.52204
54	18.74	6.99457
55	16.687	6.95754
56	18.732	7.60873
57	17.289	7.13402
58	14.246	6.90214
59	14.535	7.32658
60	17.411	7.52472
61	17.595	7.97994
62	18.624	7.75963
63	19.981	8.44445
64	21.512	9.05452
65	20.861	8.48557
66	20.666	8.27422
67	22.545	8.93571
68	25.049	9.46113
69	25.467	9.26773
70	24.738	8.62617
71	24.371	9.47252
*72	25.299	9.58962
73	26.115	10.4516
74	26.413	10.2166
75	22.739	8.74726
76	20.759	9.56956
77	21.978	10.304
78	22.712	10.0069
79	18.144	9.06955
80	18.61	10.1149
81	21.456	11.2994
82	17.9	11.1195
*83	16.195	10.8325
84	18.585	11.7689
85	18.911	12.4345
86	17.852	11.8934
87	18.486	11.4771
88	18.618	10.1212
89	21.094	10.7766
90	22.314	10.0827
91	25.114	10.2155
92	23.365	9.29394
93	28.444	9.65295
94	24.965	8.88547
*95	30.775	8.95734
96	30.391	8.21709
97	31.623	8.91409
98	34.834	8.76639
99	35.711	9.67388
100	38.877	9.42034
101	37.283	9.1559
102	36.313	9.15543
103	33.024	8.34274
104	31.472	9.11502
105	27.695	8.31499
106	27.667	9.22442
107	22.923	8.63368
108	21.546	9.18558
*109	18.872	8.87523
110	18.051	9.25389
111	15.173	9.7736
112	13.096	9.48139
113	14.382	10.6846
114	12.04	10.1244
115	11.611	9.45587
116	12.863	9.44
*117	11.539	8.40353
118	14.607	8.72812
119	14.624	8.03084
120	17.449	7.72705
121	19.646	8.16739
122	21.479	7.81064
123	25.751	8.68212
124	25.978	8.10416
125	29.306	9.12321

## Sheet: Figure 6c
Figure 6c
	mTurquoise2 Δlifetime per cell ( psec)
	cell 1	cell 2	cell 3	cell 4	cell 5	cell 6	cell 7	cell 8
+ buffer	32.5885	23.7692	72.957	31.5758	34.5382	27.2661	33.7241	34.2608
+ HBR-3,5DOM	332.503	174.702	305.743	424.002	312.206	279.276	353.902	246.706
+ HBIR-3M	392.003	378.713	457.525	434.685	339.862	564.581	452.527	392.003

## Sheet: Figure 6e
Figure 6e
	EGFP Δlifetime per cell ( psec)
+ buffer	51.3428	30.3842	5.9074	-4.90018	25.122	15.224	19.7792	17.7471
+ HBR-3,5DOM	238.581	204.268	180.207	172.478	290.672	246.636	283.213	198.188
+ HBIR-3M	423.339	570.438	262.334	396.71	279.96	328.089	475.73	311.303
	cell 1	cell 2	cell 3	cell 4	cell 5	cell 6	cell 7	cell 8

## Sheet: Figure 6i
Figure 6i
	mTurquoise2 Relative lifetime (psec)
- fluorogen	-23.8208	-56.1158	-14.5547	14.5547	17.0627	74.9984
+ HBR-3,5DOM	-32.9826	14.0703	-32.7686	-85.8376	-82.406	-97.1807
+ HBIR-3M	-162.835	-70.4552	-170.791	-210.478	-214.603	-286.154
	cell 1	cell 2	cell 3	cell 4	cell 5	cell 6

[truncated: 91 more sheets: Figure 6j, Figure 6k, Figure 7d, Figure 7h, Figure 8, Supp Fig 1a, Supp Fig 1b, Supp Fig 1c, Supp Fig 1d, Supp Fig 1e, Supp Fig 1f, Supp Fig 1g, Supp Fig 3a, Supp Fig 3b, Supp Fig 5a, Supp Fig 5b, Supp Fig 5c, Supp Fig 5d, Supp Fig 5e, Supp Fig 5f …]
